# Supplementary material for: Aqua­(1,10-phenanthroline-κ2 N,N′)(dl-threoninato-κ2 N,O 1)copper(II) chloride dihydrate
Source: Acta Crystallogr Sect E Struct Rep Online. 2010 Apr 30;66(Pt 5):m595–6. doi: 10.1107/S1600536810015278 (PMC2979221; doi:10.1107/S1600536810015278)
Supplement: Supplementary file 1 [file e-66-0m595-sup1.cif]

##############################################################################
###                                                                        ###
###        Electronic paper (Acta Crystallographica Section E)             ###
###                                                                        ###
##############################################################################
#                                                                            #
# This CIF contains the data in a paper accepted for publication in Acta     #
# Crystallographica Section E. It conforms to the requirements of Notes      #
# for Authors for Section E, and has been peer reviewed under the auspices   #
# of the IUCr Commission on Journals.                                        #
#                                                                            #
# Full details of the Crystallographic Information File format               #
# are given in the paper "The Crystallographic Information File (CIF):       #
# a New Standard Archive File for Crystallography" by S. R. Hall, F. H.      #
# Allen and I. D. Brown [Acta Cryst. (1991), A47, 655-685].                  #
#                                                                            #
# The current version of the core CIF dictionary is obtainable from          #
# ftp://ftp.iucr.org/pub/cif_core.dic. The current version number is 2.4.    #
#                                                                            #
# Software is freely available for graphical display of the structure(s) in  #
# this CIF.  For information consult the CIF home page http://www.iucr.org/  #
# cif/home.html                                                              #
#                                                                            #
# This file may be used for bona fide research purposes within the           #
# scientific community so long as proper attribution is given to the journal # 
# article from which it was obtained.                                        #
#                                                                            #
##############################################################################
                                             
data_global
_audit_creation_method     'form.cif (version 2.0)'
_journal_data_validation_number     ?
_journal_date_recd_electronic     2010-04-06
_journal_date_accepted     2010-04-26
_journal_name_full     'Acta Crystallographica, Section E'
_journal_year     2010
_journal_volume     66
_journal_issue      5
_journal_page_first     m595
_journal_page_last     m596
_journal_paper_category     QM
_journal_coeditor_code     LH5025
_publ_contact_author_name     'Prof. Fun, Hoong-Kun'
_publ_contact_author_address
;
      X-ray Crystallography Unit
      School of Physics
      Universiti Sains Malaysia
      11800 USM, Penang
      MALAYSIA
;
_publ_contact_author_email     'hkfun@usm.my'
_publ_contact_author_fax     '604 6579150'
_publ_contact_author_phone     '604 6533652'
_publ_section_title
;\
Aqua(1,10-phenanthroline-\k^2^<i>N</i>,<i>N</i>')(<i>DL</i>-threoninato-\
\k^2^<i>N</i>,<i>O</i>^1^)copper(II) chloride dihydrate
;
loop_
    _publ_author_name
    _publ_author_footnote
    _publ_author_address
    'Yi-Han Tan' ?
;
      School of Chemical Sciences
      Universiti Sains Malaysia
      11800 USM, Penang
      Malaysia
;
    'Siang-Guan Teoh' ?
;
      School of Chemical Sciences
      Universiti Sains Malaysia
      11800 USM, Penang
      Malaysia
;
    'Kei-Lin Sek' ?
;
      School of Chemical Sciences
      Universiti Sains Malaysia
      11800 USM, Penang
      Malaysia
;
    'Wan-Sin Loh'
;
      Thomson Reuters ResearcherID: C-7581-2009.
;
;
      X-ray Crystallography Unit
      School of Physics
      Universiti Sains Malaysia
      11800 USM, Penang
      Malaysia
;
    'Hoong-Kun Fun'
;
      Thomson Reuters ResearcherID: A-3561-2009.
;
;
      X-ray Crystallography Unit
      School of Physics
      Universiti Sains Malaysia
      11800 USM, Penang
      Malaysia
;
data_I
_audit_creation_method     SHELXL-97
_chemical_name_systematic
;
Aqua(1,10-phenanthroline-\k^2^<i>N</i>,<i>N</i>')(DL-threoninato-
\k^2^<i>N</i>,<i>O</i>^1^)copper(II) chloride dihydrate
;
_chemical_name_common     ?
_chemical_formula_moiety     'C16 H18 Cu N3 O4 +, Cl -, 2(H2 O)'
_chemical_formula_sum     'C16 H22 Cl Cu N3 O6'
_chemical_formula_iupac     '[Cu (C4 H8 N O3) (C12 H8 N2) (H2 O)] Cl, 2H2 O'
_chemical_formula_weight     451.36
_chemical_melting_point     ?
_symmetry_cell_setting     Triclinic
_symmetry_space_group_name_H-M     'P -1'
_symmetry_space_group_name_Hall     '-P 1'
loop_
    _symmetry_equiv_pos_as_xyz
    'x, y, z'
    '-x, -y, -z'
_cell_length_a     7.19720(10)
_cell_length_b     11.9785(2)
_cell_length_c     12.2915(2)
_cell_angle_alpha     65.6640(10)
_cell_angle_beta     78.0790(10)
_cell_angle_gamma     81.3450(10)
_cell_volume     942.15(3)
_cell_formula_units_Z     2
_cell_measurement_reflns_used     9968
_cell_measurement_theta_min     2.90
_cell_measurement_theta_max     32.74
_cell_measurement_temperature     296(2)
_exptl_crystal_description     'block'
_exptl_crystal_colour     'blue'
_exptl_crystal_size_max     0.34
_exptl_crystal_size_mid     0.20
_exptl_crystal_size_min     0.07
_exptl_crystal_density_diffrn     1.591
_exptl_crystal_density_meas     ?
_exptl_crystal_density_method     'not measured'
_exptl_crystal_F_000     466
_exptl_absorpt_coefficient_mu     1.339
_exptl_absorpt_correction_type     'multi-scan'
_exptl_absorpt_process_details     '(<i>SADABS</i>; Bruker, 2009)'
_exptl_absorpt_correction_T_min     0.6558
_exptl_absorpt_correction_T_max     0.9109
_exptl_special_details
;
;
_diffrn_ambient_temperature     296(2)
_diffrn_radiation_type     MoK\a
_diffrn_radiation_wavelength     0.71073
_diffrn_radiation_source     'fine-focus sealed tube'
_diffrn_radiation_monochromator     graphite
_diffrn_measurement_device_type
;
Bruker APEXII DUO CCD area-detector diffractometer
;
_diffrn_measurement_method     '\f and \w scans'
_diffrn_detector_area_resol_mean     ?
_diffrn_reflns_number     29845
_diffrn_reflns_av_R_equivalents     0.0282
_diffrn_reflns_av_sigmaI/netI     0.0323
_diffrn_reflns_theta_min     1.84
_diffrn_reflns_theta_max     34.74
_diffrn_reflns_theta_full     34.74
_diffrn_measured_fraction_theta_max     0.989
_diffrn_measured_fraction_theta_full     0.989
_diffrn_reflns_limit_h_min     -11
_diffrn_reflns_limit_h_max     11
_diffrn_reflns_limit_k_min     -18
_diffrn_reflns_limit_k_max     19
_diffrn_reflns_limit_l_min     -19
_diffrn_reflns_limit_l_max     19
_diffrn_standards_number     0
_diffrn_standards_interval_count     .
_diffrn_standards_interval_time     .
_diffrn_standards_decay_%     ?
_refine_special_details
;
Refinement of <i>F</i>^2^ against ALL reflections. The weighted <i>R</i>-factor
wR and goodness of fit <i>S</i> are based on <i>F</i>^2^, conventional
<i>R</i>-factors <i>R</i> are based on <i>F</i>, with <i>F</i> set to zero for
negative <i>F</i>^2^. The threshold expression of <i>F</i>^2^ >
\s(<i>F</i>^2^) is used only for calculating <i>R</i>-factors(gt) etc. and is
not relevant to the choice of reflections for refinement. <i>R</i>-factors
based on <i>F</i>^2^ are statistically about twice as large as those based on
<i>F</i>, and <i>R</i>- factors based on ALL data will be even larger.
;
_reflns_number_total     8056
_reflns_number_gt     5995
_reflns_threshold_expression     I>2\s(I)
_refine_ls_structure_factor_coef     Fsqd
_refine_ls_matrix_type     full
_refine_ls_R_factor_all     0.0565
_refine_ls_R_factor_gt     0.0355
_refine_ls_wR_factor_gt     0.0835
_refine_ls_wR_factor_ref     0.0923
_refine_ls_goodness_of_fit_ref     1.044
_refine_ls_restrained_S_all     1.044
_refine_ls_number_reflns     8056
_refine_ls_number_parameters     245
_refine_ls_number_restraints     0
_refine_ls_hydrogen_treatment     constr
_refine_ls_weighting_scheme     calc
_refine_ls_weighting_details
         'calc w=1/[\s^2^(Fo^2^)+(0.0404P)^2^+0.1542P] where P=(Fo^2^+2Fc^2^)/3'
_atom_sites_solution_hydrogens     geom
_atom_sites_solution_primary     direct
_atom_sites_solution_secondary     difmap
_refine_ls_shift/su_max     ?
_refine_ls_shift/su_max_lt     0.001
_refine_ls_shift/su_mean     0.000
_refine_diff_density_max     0.470
_refine_diff_density_min     -0.414
_refine_ls_extinction_method     none
_refine_ls_extinction_coef     ?
loop_
    _atom_type_symbol
    _atom_type_description
    _atom_type_scat_dispersion_real
    _atom_type_scat_dispersion_imag
    _atom_type_scat_source
    'C' 'C' 0.0033 0.0016
                         'International Tables Vol C Tables 4.2.6.8 and 6.1.1.4'
    'H' 'H' 0.0000 0.0000
                         'International Tables Vol C Tables 4.2.6.8 and 6.1.1.4'
    'N' 'N' 0.0061 0.0033
                         'International Tables Vol C Tables 4.2.6.8 and 6.1.1.4'
    'O' 'O' 0.0106 0.0060
                         'International Tables Vol C Tables 4.2.6.8 and 6.1.1.4'
    'Cl' 'Cl' 0.1484 0.1585
                         'International Tables Vol C Tables 4.2.6.8 and 6.1.1.4'
    'Cu' 'Cu' 0.3201 1.2651
                         'International Tables Vol C Tables 4.2.6.8 and 6.1.1.4'
_computing_data_collection     'APEX2 (Bruker, 2009)'
_computing_cell_refinement     'SAINT (Bruker, 2009)'
_computing_data_reduction     'SAINT (Bruker, 2009)'
_computing_structure_solution     'SHELXTL (Sheldrick, 2008)'
_computing_structure_refinement     'SHELXTL (Sheldrick, 2008)'
_computing_molecular_graphics     'SHELXTL (Sheldrick, 2008)'
_computing_publication_material
;
SHELXTL (Sheldrick, 2008) and PLATON (Spek, 2009)
;
loop_
    _atom_site_type_symbol
    _atom_site_label
    _atom_site_fract_x
    _atom_site_fract_y
    _atom_site_fract_z
    _atom_site_U_iso_or_equiv
    _atom_site_adp_type
    _atom_site_calc_flag
    _atom_site_refinement_flags
    _atom_site_occupancy
    _atom_site_disorder_assembly
    _atom_site_disorder_group
    Cu Cu1 0.76442(2) 0.603112(14) 0.250328(14) 0.02828(5) Uani d . 1 . .
    O O1W 0.45829(16) 0.66307(10) 0.28057(11) 0.0473(3) Uani d . 1 . .
    H H1W1 0.3972 0.7227 0.2422 0.071 Uiso d R 1 . .
    H H2W1 0.3770 0.6135 0.3201 0.071 Uiso d R 1 . .
    O O1 0.77687(16) 0.50694(9) 0.42081(9) 0.0359(2) Uani d . 1 . .
    O O2 0.7643(2) 0.52774(11) 0.59298(9) 0.0493(3) Uani d . 1 . .
    O O3 1.07351(19) 0.74151(11) 0.44492(13) 0.0558(3) Uani d . 1 . .
    H H1O3 1.0957 0.6609 0.4891 0.084 Uiso d R 1 . .
    N N1 0.72609(17) 0.45456(11) 0.22337(11) 0.0325(2) Uani d . 1 . .
    N N2 0.80300(17) 0.67993(11) 0.06759(10) 0.0305(2) Uani d . 1 . .
    N N3 0.83142(17) 0.74053(10) 0.28305(10) 0.0296(2) Uani d . 1 . .
    H H1N3 0.9497 0.7564 0.2596 0.036 Uiso d R 1 . .
    H H2N3 0.7570 0.8122 0.2433 0.036 Uiso d R 1 . .
    C C1 0.74069(19) 0.47692(13) 0.10467(13) 0.0314(3) Uani d . 1 . .
    C C2 0.6821(2) 0.34333(14) 0.30518(16) 0.0407(3) Uani d . 1 . .
    H H2A 0.6704 0.3275 0.3869 0.049 Uiso calc R 1 . .
    C C3 0.6532(3) 0.24997(15) 0.27161(19) 0.0491(4) Uani d . 1 . .
    H H3A 0.6223 0.1733 0.3307 0.059 Uiso calc R 1 . .
    C C4 0.6702(3) 0.27118(16) 0.15218(19) 0.0484(4) Uani d . 1 . .
    H H4A 0.6526 0.2088 0.1296 0.058 Uiso calc R 1 . .
    C C5 0.7146(2) 0.38811(15) 0.06321(16) 0.0394(3) Uani d . 1 . .
    C C6 0.7318(2) 0.42233(18) -0.06444(17) 0.0482(4) Uani d . 1 . .
    H H6A 0.7168 0.3641 -0.0932 0.058 Uiso calc R 1 . .
    C C7 0.7694(2) 0.53790(18) -0.14407(16) 0.0467(4) Uani d . 1 . .
    H H7A 0.7796 0.5575 -0.2265 0.056 Uiso calc R 1 . .
    C C8 0.7939(2) 0.63054(16) -0.10411(14) 0.0381(3) Uani d . 1 . .
    C C9 0.8273(2) 0.75297(17) -0.18067(14) 0.0454(4) Uani d . 1 . .
    H H9A 0.8351 0.7788 -0.2638 0.054 Uiso calc R 1 . .
    C C10 0.8481(2) 0.83416(16) -0.13287(14) 0.0437(4) Uani d . 1 . .
    H H10A 0.8698 0.9154 -0.1833 0.052 Uiso calc R 1 . .
    C C11 0.8368(2) 0.79473(14) -0.00808(13) 0.0364(3) Uani d . 1 . .
    H H11A 0.8534 0.8506 0.0232 0.044 Uiso calc R 1 . .
    C C12 0.78101(19) 0.59920(14) 0.01996(13) 0.0309(3) Uani d . 1 . .
    C C13 0.7721(2) 0.57113(13) 0.48255(12) 0.0322(3) Uani d . 1 . .
    C C14 0.7668(2) 0.71093(13) 0.41344(12) 0.0319(3) Uani d . 1 . .
    H H14A 0.6330 0.7421 0.4225 0.038 Uiso calc R 1 . .
    C C15 0.8735(3) 0.77207(14) 0.46657(14) 0.0409(3) Uani d . 1 . .
    H H15A 0.8300 0.7424 0.5541 0.049 Uiso calc R 1 . .
    C C16 0.8433(3) 0.91054(16) 0.4121(2) 0.0563(5) Uani d . 1 . .
    H H16A 0.9172 0.9447 0.4461 0.084 Uiso calc R 1 . .
    H H16B 0.7109 0.9346 0.4297 0.084 Uiso calc R 1 . .
    H H16C 0.8827 0.9403 0.3261 0.084 Uiso calc R 1 . .
    Cl Cl1 0.22654(6) 0.87371(4) 0.09619(4) 0.04803(10) Uani d . 1 . .
    O O2W 0.4269(2) 0.03917(12) 0.83732(12) 0.0539(3) Uani d . 1 . .
    H H1W2 0.5174 0.0603 0.8600 0.081 Uiso d R 1 . .
    H H2W2 0.3827 -0.0182 0.9014 0.081 Uiso d R 1 . .
    O O3W 0.6557(2) 0.08312(18) 0.59634(17) 0.0851(5) Uani d . 1 . .
    H H1W3 0.5665 0.0630 0.6763 0.128 Uiso d R 1 . .
    H H2W3 0.7213 0.1408 0.6002 0.128 Uiso d R 1 . .
loop_
    _atom_site_aniso_label
    _atom_site_aniso_U_11
    _atom_site_aniso_U_22
    _atom_site_aniso_U_33
    _atom_site_aniso_U_12
    _atom_site_aniso_U_13
    _atom_site_aniso_U_23
    Cu1 0.03672(10) 0.02541(8) 0.02496(8) -0.00530(6) -0.00529(6) -0.01097(6)
    O1W 0.0328(5) 0.0366(6) 0.0579(7) -0.0045(4) -0.0043(5) -0.0048(5)
    O1 0.0538(6) 0.0256(4) 0.0297(5) -0.0058(4) -0.0116(4) -0.0091(4)
    O2 0.0797(9) 0.0429(6) 0.0247(5) -0.0253(6) -0.0091(5) -0.0056(4)
    O3 0.0573(8) 0.0389(6) 0.0764(9) -0.0043(5) -0.0328(7) -0.0172(6)
    N1 0.0361(6) 0.0288(6) 0.0358(6) -0.0036(5) -0.0063(5) -0.0153(5)
    N2 0.0347(6) 0.0314(6) 0.0278(5) -0.0040(5) -0.0045(4) -0.0138(4)
    N3 0.0370(6) 0.0273(5) 0.0246(5) -0.0077(4) -0.0041(4) -0.0088(4)
    C1 0.0290(6) 0.0341(7) 0.0391(7) 0.0011(5) -0.0089(5) -0.0221(6)
    C2 0.0470(8) 0.0300(7) 0.0449(8) -0.0055(6) -0.0078(7) -0.0137(6)
    C3 0.0521(10) 0.0301(7) 0.0664(12) -0.0059(7) -0.0099(9) -0.0192(8)
    C4 0.0465(9) 0.0380(8) 0.0762(13) 0.0006(7) -0.0169(9) -0.0357(9)
    C5 0.0348(7) 0.0408(8) 0.0566(10) 0.0045(6) -0.0136(7) -0.0326(7)
    C6 0.0465(9) 0.0598(11) 0.0623(11) 0.0067(8) -0.0192(8) -0.0464(10)
    C7 0.0465(9) 0.0663(11) 0.0438(9) 0.0066(8) -0.0156(7) -0.0378(9)
    C8 0.0339(7) 0.0530(9) 0.0345(7) 0.0040(6) -0.0100(6) -0.0246(7)
    C9 0.0470(9) 0.0588(10) 0.0288(7) 0.0008(8) -0.0080(6) -0.0165(7)
    C10 0.0497(9) 0.0430(8) 0.0308(7) -0.0044(7) -0.0045(6) -0.0076(6)
    C11 0.0421(8) 0.0338(7) 0.0319(7) -0.0060(6) -0.0033(6) -0.0118(6)
    C12 0.0274(6) 0.0383(7) 0.0324(6) 0.0009(5) -0.0066(5) -0.0194(6)
    C13 0.0390(7) 0.0303(6) 0.0266(6) -0.0096(5) -0.0058(5) -0.0080(5)
    C14 0.0401(7) 0.0293(6) 0.0275(6) -0.0050(5) -0.0042(5) -0.0120(5)
    C15 0.0605(10) 0.0353(7) 0.0331(7) -0.0103(7) -0.0100(7) -0.0161(6)
    C16 0.0703(12) 0.0361(8) 0.0740(13) -0.0048(8) -0.0184(10) -0.0296(9)
    Cl1 0.0520(2) 0.03659(19) 0.0500(2) -0.01029(17) -0.01205(18) -0.00742(17)
    O2W 0.0616(8) 0.0483(7) 0.0475(7) -0.0081(6) -0.0133(6) -0.0114(6)
    O3W 0.0749(11) 0.1128(15) 0.0905(13) -0.0229(10) -0.0039(9) -0.0616(12)
_geom_special_details
;
All esds (except the esd in the dihedral angle between two l.s. planes) are
estimated using the full covariance matrix. The cell esds are taken into
account individually in the estimation of esds in distances, angles and
torsion angles; correlations between esds in cell parameters are only used
when they are defined by crystal symmetry. An approximate (isotropic)
treatment of cell esds is used for estimating esds involving l.s. planes.
;
loop_
    _geom_bond_atom_site_label_1
    _geom_bond_atom_site_label_2
    _geom_bond_site_symmetry_2
    _geom_bond_distance
    _geom_bond_publ_flag
    Cu1 O1 . 1.9450(10) ?
    Cu1 N3 . 1.9921(11) ?
    Cu1 N1 . 2.0059(12) ?
    Cu1 N2 . 2.0210(11) ?
    Cu1 O1W . 2.2167(11) ?
    O1W H1W1 . 0.7992 ?
    O1W H2W1 . 0.8250 ?
    O1 C13 . 1.2770(17) ?
    O2 C13 . 1.2295(17) ?
    O3 C15 . 1.429(2) ?
    O3 H1O3 . 0.9002 ?
    N1 C2 . 1.3333(19) ?
    N1 C1 . 1.3545(19) ?
    N2 C11 . 1.3298(18) ?
    N2 C12 . 1.3615(17) ?
    N3 C14 . 1.4778(17) ?
    N3 H1N3 . 0.8636 ?
    N3 H2N3 . 0.9420 ?
    C1 C5 . 1.4047(19) ?
    C1 C12 . 1.435(2) ?
    C2 C3 . 1.397(2) ?
    C2 H2A . 0.9300 ?
    C3 C4 . 1.365(3) ?
    C3 H3A . 0.9300 ?
    C4 C5 . 1.410(3) ?
    C4 H4A . 0.9300 ?
    C5 C6 . 1.432(2) ?
    C6 C7 . 1.354(3) ?
    C6 H6A . 0.9300 ?
    C7 C8 . 1.431(2) ?
    C7 H7A . 0.9300 ?
    C8 C12 . 1.398(2) ?
    C8 C9 . 1.403(3) ?
    C9 C10 . 1.366(2) ?
    C9 H9A . 0.9300 ?
    C10 C11 . 1.395(2) ?
    C10 H10A . 0.9300 ?
    C11 H11A . 0.9300 ?
    C13 C14 . 1.5326(19) ?
    C14 C15 . 1.524(2) ?
    C14 H14A . 0.9800 ?
    C15 C16 . 1.511(2) ?
    C15 H15A . 0.9800 ?
    C16 H16A . 0.9600 ?
    C16 H16B . 0.9600 ?
    C16 H16C . 0.9600 ?
    O2W H1W2 . 0.8654 ?
    O2W H2W2 . 0.8422 ?
    O3W H1W3 . 1.0137 ?
    O3W H2W3 . 0.9153 ?
loop_
    _geom_angle_atom_site_label_1
    _geom_angle_atom_site_label_2
    _geom_angle_atom_site_label_3
    _geom_angle_site_symmetry_1
    _geom_angle_site_symmetry_3
    _geom_angle
    _geom_angle_publ_flag
    O1 Cu1 N3 . . 84.44(4) ?
    O1 Cu1 N1 . . 92.20(5) ?
    N3 Cu1 N1 . . 173.26(5) ?
    O1 Cu1 N2 . . 167.52(5) ?
    N3 Cu1 N2 . . 99.88(5) ?
    N1 Cu1 N2 . . 82.23(5) ?
    O1 Cu1 O1W . . 94.75(5) ?
    N3 Cu1 O1W . . 89.99(5) ?
    N1 Cu1 O1W . . 96.12(5) ?
    N2 Cu1 O1W . . 96.94(5) ?
    Cu1 O1W H1W1 . . 131.4 ?
    Cu1 O1W H2W1 . . 121.8 ?
    H1W1 O1W H2W1 . . 103.0 ?
    C13 O1 Cu1 . . 114.26(9) ?
    C15 O3 H1O3 . . 108.0 ?
    C2 N1 C1 . . 118.50(13) ?
    C2 N1 Cu1 . . 128.75(11) ?
    C1 N1 Cu1 . . 112.69(9) ?
    C11 N2 C12 . . 118.07(12) ?
    C11 N2 Cu1 . . 129.83(10) ?
    C12 N2 Cu1 . . 112.02(9) ?
    C14 N3 Cu1 . . 106.69(8) ?
    C14 N3 H1N3 . . 113.4 ?
    Cu1 N3 H1N3 . . 114.4 ?
    C14 N3 H2N3 . . 105.0 ?
    Cu1 N3 H2N3 . . 108.9 ?
    H1N3 N3 H2N3 . . 108.0 ?
    N1 C1 C5 . . 123.26(14) ?
    N1 C1 C12 . . 116.62(12) ?
    C5 C1 C12 . . 120.10(14) ?
    N1 C2 C3 . . 121.86(16) ?
    N1 C2 H2A . . 119.1 ?
    C3 C2 H2A . . 119.1 ?
    C4 C3 C2 . . 120.03(16) ?
    C4 C3 H3A . . 120.0 ?
    C2 C3 H3A . . 120.0 ?
    C3 C4 C5 . . 119.66(15) ?
    C3 C4 H4A . . 120.2 ?
    C5 C4 H4A . . 120.2 ?
    C1 C5 C4 . . 116.68(15) ?
    C1 C5 C6 . . 118.46(15) ?
    C4 C5 C6 . . 124.85(15) ?
    C7 C6 C5 . . 121.24(15) ?
    C7 C6 H6A . . 119.4 ?
    C5 C6 H6A . . 119.4 ?
    C6 C7 C8 . . 121.40(15) ?
    C6 C7 H7A . . 119.3 ?
    C8 C7 H7A . . 119.3 ?
    C12 C8 C9 . . 116.68(14) ?
    C12 C8 C7 . . 118.61(16) ?
    C9 C8 C7 . . 124.70(15) ?
    C10 C9 C8 . . 119.91(14) ?
    C10 C9 H9A . . 120.0 ?
    C8 C9 H9A . . 120.0 ?
    C9 C10 C11 . . 119.74(15) ?
    C9 C10 H10A . . 120.1 ?
    C11 C10 H10A . . 120.1 ?
    N2 C11 C10 . . 122.16(14) ?
    N2 C11 H11A . . 118.9 ?
    C10 C11 H11A . . 118.9 ?
    N2 C12 C8 . . 123.41(14) ?
    N2 C12 C1 . . 116.42(12) ?
    C8 C12 C1 . . 120.17(13) ?
    O2 C13 O1 . . 123.99(13) ?
    O2 C13 C14 . . 119.04(13) ?
    O1 C13 C14 . . 116.91(11) ?
    N3 C14 C15 . . 114.04(12) ?
    N3 C14 C13 . . 109.43(11) ?
    C15 C14 C13 . . 112.30(12) ?
    N3 C14 H14A . . 106.9 ?
    C15 C14 H14A . . 106.9 ?
    C13 C14 H14A . . 106.9 ?
    O3 C15 C16 . . 107.21(14) ?
    O3 C15 C14 . . 110.23(13) ?
    C16 C15 C14 . . 112.68(14) ?
    O3 C15 H15A . . 108.9 ?
    C16 C15 H15A . . 108.9 ?
    C14 C15 H15A . . 108.9 ?
    C15 C16 H16A . . 109.5 ?
    C15 C16 H16B . . 109.5 ?
    H16A C16 H16B . . 109.5 ?
    C15 C16 H16C . . 109.5 ?
    H16A C16 H16C . . 109.5 ?
    H16B C16 H16C . . 109.5 ?
    H1W2 O2W H2W2 . . 101.9 ?
    H1W3 O3W H2W3 . . 98.8 ?
loop_
    _geom_torsion_atom_site_label_1
    _geom_torsion_atom_site_label_2
    _geom_torsion_atom_site_label_3
    _geom_torsion_atom_site_label_4
    _geom_torsion_site_symmetry_1
    _geom_torsion_site_symmetry_2
    _geom_torsion_site_symmetry_3
    _geom_torsion_site_symmetry_4
    _geom_torsion
    _geom_torsion_publ_flag
    N3 Cu1 O1 C13 . . . . 16.30(10) ?
    N1 Cu1 O1 C13 . . . . -169.56(10) ?
    N2 Cu1 O1 C13 . . . . 127.31(19) ?
    O1W Cu1 O1 C13 . . . . -73.23(10) ?
    O1 Cu1 N1 C2 . . . . 13.31(14) ?
    N2 Cu1 N1 C2 . . . . -177.92(14) ?
    O1W Cu1 N1 C2 . . . . -81.72(14) ?
    O1 Cu1 N1 C1 . . . . -169.68(10) ?
    N2 Cu1 N1 C1 . . . . -0.91(10) ?
    O1W Cu1 N1 C1 . . . . 95.29(10) ?
    O1 Cu1 N2 C11 . . . . -117.8(2) ?
    N3 Cu1 N2 C11 . . . . -8.41(14) ?
    N1 Cu1 N2 C11 . . . . 178.06(14) ?
    O1W Cu1 N2 C11 . . . . 82.79(13) ?
    O1 Cu1 N2 C12 . . . . 65.5(2) ?
    N3 Cu1 N2 C12 . . . . 174.87(9) ?
    N1 Cu1 N2 C12 . . . . 1.34(9) ?
    O1W Cu1 N2 C12 . . . . -93.92(10) ?
    O1 Cu1 N3 C14 . . . . -25.06(9) ?
    N2 Cu1 N3 C14 . . . . 166.76(9) ?
    O1W Cu1 N3 C14 . . . . 69.72(9) ?
    C2 N1 C1 C5 . . . . -1.0(2) ?
    Cu1 N1 C1 C5 . . . . -178.33(11) ?
    C2 N1 C1 C12 . . . . 177.68(13) ?
    Cu1 N1 C1 C12 . . . . 0.33(16) ?
    C1 N1 C2 C3 . . . . 0.7(2) ?
    Cu1 N1 C2 C3 . . . . 177.57(12) ?
    N1 C2 C3 C4 . . . . 0.2(3) ?
    C2 C3 C4 C5 . . . . -0.8(3) ?
    N1 C1 C5 C4 . . . . 0.4(2) ?
    C12 C1 C5 C4 . . . . -178.26(14) ?
    N1 C1 C5 C6 . . . . 179.43(14) ?
    C12 C1 C5 C6 . . . . 0.8(2) ?
    C3 C4 C5 C1 . . . . 0.6(2) ?
    C3 C4 C5 C6 . . . . -178.46(16) ?
    C1 C5 C6 C7 . . . . -1.0(2) ?
    C4 C5 C6 C7 . . . . 178.03(17) ?
    C5 C6 C7 C8 . . . . 0.1(3) ?
    C6 C7 C8 C12 . . . . 0.9(2) ?
    C6 C7 C8 C9 . . . . -177.91(16) ?
    C12 C8 C9 C10 . . . . 1.0(2) ?
    C7 C8 C9 C10 . . . . 179.83(16) ?
    C8 C9 C10 C11 . . . . 0.2(3) ?
    C12 N2 C11 C10 . . . . 0.7(2) ?
    Cu1 N2 C11 C10 . . . . -175.89(12) ?
    C9 C10 C11 N2 . . . . -1.1(3) ?
    C11 N2 C12 C8 . . . . 0.6(2) ?
    Cu1 N2 C12 C8 . . . . 177.78(11) ?
    C11 N2 C12 C1 . . . . -178.71(13) ?
    Cu1 N2 C12 C1 . . . . -1.56(15) ?
    C9 C8 C12 N2 . . . . -1.4(2) ?
    C7 C8 C12 N2 . . . . 179.62(14) ?
    C9 C8 C12 C1 . . . . 177.88(14) ?
    C7 C8 C12 C1 . . . . -1.1(2) ?
    N1 C1 C12 N2 . . . . 0.85(19) ?
    C5 C1 C12 N2 . . . . 179.55(13) ?
    N1 C1 C12 C8 . . . . -178.52(13) ?
    C5 C1 C12 C8 . . . . 0.2(2) ?
    Cu1 O1 C13 O2 . . . . 174.42(13) ?
    Cu1 O1 C13 C14 . . . . -2.72(16) ?
    Cu1 N3 C14 C15 . . . . 155.66(11) ?
    Cu1 N3 C14 C13 . . . . 28.94(13) ?
    O2 C13 C14 N3 . . . . 164.17(14) ?
    O1 C13 C14 N3 . . . . -18.54(18) ?
    O2 C13 C14 C15 . . . . 36.5(2) ?
    O1 C13 C14 C15 . . . . -146.24(14) ?
    N3 C14 C15 O3 . . . . -55.86(17) ?
    C13 C14 C15 O3 . . . . 69.36(16) ?
    N3 C14 C15 C16 . . . . 63.86(19) ?
    C13 C14 C15 C16 . . . . -170.93(14) ?
loop_
    _geom_hbond_atom_site_label_D
    _geom_hbond_atom_site_label_H
    _geom_hbond_atom_site_label_A
    _geom_hbond_site_symmetry_A
    _geom_hbond_distance_DH
    _geom_hbond_distance_HA
    _geom_hbond_distance_DA
    _geom_hbond_angle_DHA
    _geom_hbond_publ_flag
    O1W H1W1 Cl1 . 0.8000 2.3600 3.1411(13) 166.00 yes
    O1W H2W1 O2 2_666 0.8200 1.9000 2.7114(18) 167.00 yes
    O3 H1O3 O1 2_766 0.9000 2.0300 2.9089(18) 164.00 yes
    N3 H1N3 Cl1 1_655 0.8600 2.6200 3.3992(13) 151.00 yes
    N3 H2N3 O2W 2_666 0.9400 2.0700 3.0085(19) 175.00 yes
    O2W H1W2 Cl1 2_666 0.8700 2.3500 3.2104(16) 175.00 yes
    O2W H2W2 Cl1 1_546 0.8400 2.3300 3.1463(14) 162.00 yes
    O3W H1W3 O2W . 1.0100 1.9500 2.954(2) 170.00 yes
    O3W H2W3 O3 2_766 0.9100 2.0300 2.901(2) 159.00 yes
    C7 H7A O2 1_554 0.9300 2.4100 3.292(2) 157.00 yes
