# Supplementary material for: Aqua­(1,10-phenanthroline-κ2 N,N′)(dl-threoninato-κ2 N,O 1)copper(II) chloride dihydrate
Source: Acta Crystallogr Sect E Struct Rep Online. 2010 Apr 30;66(Pt 5):m595–6. doi: 10.1107/S1600536810015278 (PMC2979221; doi:10.1107/S1600536810015278)
Supplement: Supplementary file 2 [file e-66-0m595-Isup2.hkl]

# 
# h,k,l, Fc-squared, Fo-squared, sigma(Fo-squared) and status flag 
# 
data_I
_shelx_title ' yhcu1_0m in P-1 (RT)' 
_shelx_refln_list_code          4 
_shelx_F_calc_maximum      192.86 
_exptl_crystal_F_000       466.00 
_reflns_d_resolution_high  0.6236 
 
loop_ 
 _symmetry_equiv_pos_as_xyz 
 'x, y, z' 
 '-x, -y, -z' 
 
_cell_length_a     7.1972 
_cell_length_b    11.9785 
_cell_length_c    12.2915 
_cell_angle_alpha  65.664 
_cell_angle_beta   78.079 
_cell_angle_gamma  81.345 
 
_shelx_F_squared_multiplier     1.000 
 
loop_ 
 _refln_index_h 
 _refln_index_k 
 _refln_index_l 
 _refln_F_squared_calc 
 _refln_F_squared_meas 
 _refln_F_squared_sigma 
 _refln_observed_status 
   1   0   0      268.34      243.54      3.69 o 
   2   0   0    37194.95    37748.72    371.94 o 
   3   0   0     2625.92     2764.65     25.24 o 
   4   0   0     3293.99     3384.44     29.45 o 
   5   0   0      727.40      745.96      8.48 o 
   6   0   0      495.36      507.47      6.94 o 
   7   0   0      232.92      234.72      5.27 o 
   8   0   0       43.21       47.39      3.32 o 
   9   0   0       79.53       82.50      6.44 o 
  10   0   0       24.60       18.49      4.51 o 
  11   0   0        9.33        6.32      5.52 o 
 -11   1   0        0.11       -3.24      5.51 o 
 -10   1   0       14.73       11.61      4.84 o 
  -9   1   0        6.16        5.74      3.45 o 
  -8   1   0       38.37       41.89      3.30 o 
  -7   1   0       11.23        8.99      1.82 o 
  -6   1   0     1076.62     1064.93     11.86 o 
  -5   1   0       52.21       50.24      2.20 o 
  -4   1   0    11202.50    11815.12     95.94 o 
  -3   1   0      547.62      497.39      5.89 o 
  -2   1   0    34265.88    35668.73    373.12 o 
  -1   1   0     1634.18     1743.66     18.74 o 
   0   1   0    10479.92    10623.15    119.85 o 
   1   1   0     3135.97     3239.12     37.06 o 
   2   1   0      240.25      256.55      3.22 o 
   3   1   0     1631.80     1638.99     13.95 o 
   4   1   0      236.81      234.42      3.12 o 
   5   1   0       40.03       37.24      2.32 o 
   6   1   0      112.66      117.02      3.17 o 
   7   1   0      186.69      172.07      4.46 o 
   8   1   0       67.88       70.85      3.77 o 
   9   1   0       36.33       45.55      5.69 o 
  10   1   0        0.05        0.21      3.58 o 
  11   1   0        5.23        7.95      4.12 o 
 -11   2   0        0.62        6.59      7.98 o 
 -10   2   0       67.70       67.35     10.15 o 
  -9   2   0        0.63       -0.32      3.19 o 
  -8   2   0      580.45      577.28     15.52 o 
  -7   2   0      205.75      216.16      5.99 o 
  -6   2   0     3014.26     2975.61     31.88 o 
  -5   2   0      528.46      549.22      6.87 o 
  -4   2   0     4349.25     4512.35     40.04 o 
  -3   2   0     6180.39     6382.08     56.82 o 
  -2   2   0     3527.47     4043.24     38.82 o 
  -1   2   0     9203.20     9270.86     89.80 o 
   0   2   0        1.55        1.70      0.48 o 
   1   2   0     1550.59     1597.84     14.92 o 
   2   2   0      287.41      267.46      3.68 o 
   3   2   0     4525.57     4551.84     36.36 o 
   4   2   0      132.48      142.09      2.99 o 
   5   2   0     1393.01     1386.58     13.23 o 
   6   2   0      189.17      192.37      3.95 o 
   7   2   0      327.92      319.12      7.29 o 
   8   2   0      101.75      115.30      8.04 o 
   9   2   0       31.30       29.96      4.50 o 
  10   2   0       66.58       66.47      8.67 o 
  11   2   0        2.85        4.90      4.17 o 
 -10   3   0       57.50       35.05      6.44 o 
  -9   3   0       27.84       22.95      4.51 o 
  -8   3   0      282.75      258.46      7.27 o 
  -7   3   0      107.26      121.74      5.21 o 
  -6   3   0      254.59      245.21      5.63 o 
  -5   3   0      353.50      372.24      5.91 o 
  -4   3   0       63.41       60.98      2.30 o 
  -3   3   0       25.23       24.12      1.66 o 
  -2   3   0      872.29      847.47      8.82 o 
  -1   3   0      151.76      174.22      2.42 o 
   0   3   0        0.99       -0.20      0.45 o 
   1   3   0     2680.87     2621.34     22.50 o 
   2   3   0      868.25      981.24      8.76 o 
   3   3   0      441.77      422.39      4.21 o 
   4   3   0       14.24       15.36      0.99 o 
   5   3   0      632.24      613.83      7.05 o 
   6   3   0      167.01      176.24      3.61 o 
   7   3   0       66.66       64.54      3.09 o 
   8   3   0       47.43       43.04      4.08 o 
   9   3   0        0.34        0.76      3.29 o 
  10   3   0       30.84       26.17      4.89 o 
  11   3   0        1.27       -1.77      3.82 o 
 -10   4   0       16.20       10.53      5.43 o 
  -9   4   0       86.82       86.07      7.75 o 
  -8   4   0        9.31        8.74      2.81 o 
  -7   4   0       75.85       91.34      5.37 o 
  -6   4   0       52.90       51.34      3.49 o 
  -5   4   0      221.78      216.54      4.41 o 
  -4   4   0      702.03      674.18      8.44 o 
  -3   4   0      382.83      380.43      5.97 o 
  -2   4   0     1055.66     1026.26      9.42 o 
  -1   4   0      491.11      461.96      4.80 o 
   0   4   0      364.22      310.61      3.35 o 
   1   4   0     1871.93     1780.12     17.23 o 
   2   4   0     2204.98     2132.40     17.91 o 
   3   4   0        6.06        5.97      0.63 o 
   4   4   0     1821.36     1883.88     15.03 o 
   5   4   0       38.33       44.01      1.94 o 
   6   4   0      422.80      428.80      5.90 o 
   7   4   0       70.54       65.05      3.87 o 
   8   4   0      212.58      206.82      8.19 o 
   9   4   0       17.09       18.26      4.20 o 
  10   4   0       20.89       14.50      7.24 o 
  11   4   0        6.10        6.95      4.43 o 
 -10   5   0        0.37        3.61      5.39 o 
  -9   5   0        3.07        0.82      5.30 o 
  -8   5   0        8.57        7.31      3.18 o 
  -7   5   0        1.48        2.21      2.66 o 
  -6   5   0       84.75       82.92      4.34 o 
  -5   5   0       60.00       58.39      2.99 o 
  -4   5   0       58.04       52.81      2.20 o 
  -3   5   0       58.14       62.41      2.71 o 
  -2   5   0       87.11       86.90      1.99 o 
  -1   5   0      564.06      541.31      5.69 o 
   0   5   0       68.46       61.31      1.46 o 
   1   5   0      311.68      345.50      3.84 o 
   2   5   0      581.89      571.73      5.39 o 
   3   5   0        0.31        2.26      0.62 o 
   4   5   0     1458.36     1404.75     13.29 o 
   5   5   0       15.75       13.42      1.32 o 
   6   5   0      135.47      140.99      3.63 o 
   7   5   0        2.00        3.73      1.87 o 
   8   5   0       74.56       80.63      5.39 o 
   9   5   0        1.95        5.98      5.38 o 
  10   5   0       15.46       17.31      4.76 o 
  11   5   0        6.93        9.43      7.19 o 
 -10   6   0       11.48       24.93      8.11 o 
  -9   6   0        1.47       -4.66      6.21 o 
  -8   6   0       54.03       68.25      5.38 o 
  -7   6   0        3.49        2.81      2.83 o 
  -6   6   0      135.71      151.24      6.92 o 
  -5   6   0      110.22      113.41      4.48 o 
  -4   6   0      209.67      211.97      5.24 o 
  -3   6   0      337.25      359.56      5.50 o 
  -2   6   0     1027.88     1028.71      9.71 o 
  -1   6   0      608.85      620.04      6.18 o 
   0   6   0     1643.92     1608.86     13.56 o 
   1   6   0     2985.94     3109.22     24.34 o 
   2   6   0      408.50      435.44      4.39 o 
   3   6   0      287.67      291.09      3.63 o 
   4   6   0       26.33       21.04      1.38 o 
   5   6   0      404.45      417.55      5.72 o 
   6   6   0        0.16        0.38      1.08 o 
   7   6   0      234.11      239.44      6.42 o 
   8   6   0        0.73       -1.37      2.27 o 
   9   6   0       29.03       12.56      3.91 o 
  10   6   0        0.50        0.48      3.66 o 
  -9   7   0        5.95        6.57      6.96 o 
  -8   7   0       20.13       23.36      5.99 o 
  -7   7   0        1.48        4.61      3.71 o 
  -6   7   0       50.93       50.98      6.61 o 
  -5   7   0       40.18       45.51      4.63 o 
  -4   7   0      346.26      340.49      8.03 o 
  -3   7   0      375.01      383.52      5.32 o 
  -2   7   0      442.76      431.46      5.53 o 
  -1   7   0      109.87      100.83      2.28 o 
   0   7   0       22.16       23.20      1.19 o 
   1   7   0      372.02      360.39      4.13 o 
   2   7   0       59.38       57.82      1.67 o 
   3   7   0      376.98      365.02      4.97 o 
   4   7   0       29.50       29.73      1.64 o 
   5   7   0      286.54      290.06      4.65 o 
   6   7   0       99.24      101.10      3.85 o 
   7   7   0      139.40      142.50      5.56 o 
   8   7   0        4.21        6.27      2.85 o 
   9   7   0       53.83       63.60     10.91 o 
  10   7   0        0.42       -0.66      3.87 o 
  -9   8   0       28.75       35.82      8.49 o 
  -8   8   0        6.50        9.70      4.41 o 
  -7   8   0      123.45      140.90      8.09 o 
  -6   8   0        1.70       -2.90      3.23 o 
  -5   8   0      398.85      405.38     12.45 o 
  -4   8   0        2.33        7.11      3.00 o 
  -3   8   0      389.61      359.74      6.60 o 
  -2   8   0      757.94      742.32      8.40 o 
  -1   8   0      973.06      951.22      9.96 o 
   0   8   0      950.55      919.60      8.81 o 
   1   8   0      221.30      239.04      3.52 o 
   2   8   0      268.26      276.12      4.12 o 
   3   8   0      163.68      171.46      3.07 o 
   4   8   0      420.92      423.55      5.54 o 
   5   8   0      115.11      109.81      2.93 o 
   6   8   0      109.26      115.87      4.66 o 
   7   8   0        4.12        7.10      2.26 o 
   8   8   0       69.06       61.42      7.11 o 
   9   8   0        0.97        1.06      4.83 o 
  10   8   0       17.61       10.76      7.83 o 
  -9   9   0       12.77       11.61      7.34 o 
  -8   9   0        0.19       -3.88      3.88 o 
  -7   9   0       47.71       51.77      6.90 o 
  -6   9   0        9.14        4.63      6.40 o 
  -5   9   0      138.33      157.39     16.55 o 
  -4   9   0       94.85       95.50      6.75 o 
  -3   9   0      178.56      174.46      5.09 o 
  -2   9   0      174.50      176.31      5.22 o 
  -1   9   0      559.75      547.85      7.23 o 
   0   9   0      299.78      297.58      4.89 o 
   1   9   0      353.46      337.97      4.94 o 
   2   9   0      474.20      446.15      6.29 o 
   3   9   0      209.09      201.24      3.44 o 
   4   9   0      138.45      132.14      3.40 o 
   5   9   0       14.94       12.32      1.82 o 
   6   9   0      210.06      225.01      6.47 o 
   7   9   0        0.03       -0.48      2.36 o 
   8   9   0       97.43      107.37      6.60 o 
   9   9   0        0.14       -0.26      3.76 o 
  10   9   0       18.89       12.63     14.19 o 
  -8  10   0       38.17       41.01      5.72 o 
  -7  10   0        9.34       10.55      4.56 o 
  -6  10   0      110.61      122.52      7.96 o 
  -5  10   0        5.53        2.02      3.63 o 
  -4  10   0      451.37      451.22     16.91 o 
  -3  10   0        6.85        8.27      2.23 o 
  -2  10   0      603.92      616.23      9.91 o 
  -1  10   0       36.22       44.56      2.32 o 
   0  10   0      120.86      121.60      3.13 o 
   1  10   0      308.08      309.97      4.84 o 
   2  10   0      308.00      306.54      5.18 o 
   3  10   0      456.65      460.94      6.41 o 
   4  10   0       62.26       61.25      3.12 o 
   5  10   0      293.42      281.94     11.27 o 
   6  10   0       28.71       33.01      3.76 o 
   7  10   0       74.45       77.66      5.60 o 
   8  10   0        7.59       13.25      4.37 o 
   9  10   0       36.53       27.36      5.21 o 
  -8  11   0       34.09       21.42      7.35 o 
  -7  11   0        3.46        0.97      4.38 o 
  -6  11   0       70.63       75.75     10.03 o 
  -5  11   0        0.12       -0.72      3.68 o 
  -4  11   0      113.59       99.06     10.07 o 
  -3  11   0        5.00        5.86      2.63 o 
  -2  11   0       77.44       82.51      5.42 o 
  -1  11   0      130.72      123.15      4.60 o 
   0  11   0      224.84      212.77      4.35 o 
   1  11   0      181.28      171.23      4.18 o 
   2  11   0      288.75      295.46      5.28 o 
   3  11   0      211.13      200.42      5.80 o 
   4  11   0      160.66      157.10      5.43 o 
   5  11   0      298.41      302.65      8.81 o 
   6  11   0       43.21       41.76      4.33 o 
   7  11   0       77.03       74.25      5.11 o 
   8  11   0        2.63        2.11      3.88 o 
   9  11   0       53.40       49.40      6.48 o 
  -7  12   0        3.63        1.50      3.71 o 
  -6  12   0        0.32        4.34      4.40 o 
  -5  12   0       40.01       45.84      5.59 o 
  -4  12   0        5.15        6.45      5.51 o 
  -3  12   0       64.29       74.21      5.28 o 
  -2  12   0        2.72        3.65      2.49 o 
  -1  12   0      225.37      233.18      6.00 o 
   0  12   0        2.88        3.32      2.12 o 
   1  12   0      325.81      325.79      6.92 o 
   2  12   0       59.98       60.20      5.50 o 
   3  12   0      139.47      131.86      6.47 o 
   4  12   0       88.45      100.48      8.97 o 
   5  12   0       46.14       39.85      4.29 o 
   6  12   0      107.58      113.09      7.85 o 
   7  12   0       22.16       31.17      5.06 o 
   8  12   0       57.24       43.97     10.70 o 
  -6  13   0        1.33        1.91      4.45 o 
  -5  13   0       14.56       16.14      3.91 o 
  -4  13   0        8.18        8.72      3.52 o 
  -3  13   0      128.56      137.22      6.71 o 
  -2  13   0        1.26        2.80      2.43 o 
  -1  13   0      240.92      235.92      9.16 o 
   0  13   0        0.69        2.68      3.82 o 
   1  13   0      147.38      141.23     10.37 o 
   2  13   0      133.70      155.59     10.24 o 
   3  13   0      193.93      179.76     10.78 o 
   4  13   0      124.80      113.11     10.34 o 
   5  13   0       60.47       56.96      5.27 o 
   6  13   0       81.55       93.07      7.44 o 
   7  13   0       24.13       26.52      5.91 o 
   8  13   0       34.47       43.33     10.01 o 
  -6  14   0        3.39        1.22      6.51 o 
  -5  14   0        5.15        6.28      4.78 o 
  -4  14   0       14.70       10.66      4.76 o 
  -3  14   0       11.50        9.31      4.50 o 
  -2  14   0       54.41       51.84      6.59 o 
  -1  14   0        2.80        2.96      3.82 o 
   0  14   0      147.66      167.13     10.96 o 
   1  14   0        4.76        7.54      4.16 o 
   2  14   0       64.47       59.79      7.07 o 
   3  14   0        0.39       -1.15      3.02 o 
   4  14   0       47.23       45.82      5.46 o 
   5  14   0        3.37        5.98      3.69 o 
   6  14   0       28.26       33.07      5.33 o 
   7  14   0        0.45       -4.92      4.92 o 
  -5  15   0        1.28       -3.86      6.34 o 
  -3  15   0        1.03       -1.95      5.90 o 
  -2  15   0       60.16       58.84     25.97 o 
  -1  15   0        1.85        0.94      3.82 o 
   0  15   0      148.00      135.26      9.87 o 
   1  15   0        2.74       -1.23      4.13 o 
   2  15   0      137.23      139.16     10.25 o 
   3  15   0        1.39       -1.12      4.58 o 
   4  15   0       65.89       70.74      6.60 o 
   5  15   0        4.41        5.36      4.82 o 
   6  15   0       22.97       21.07      5.95 o 
  -3  16   0       11.66       15.96      7.44 o 
  -2  16   0       11.61        9.72      5.45 o 
  -1  16   0       14.31       16.35      6.61 o 
   0  16   0        7.04        5.10      4.82 o 
   1  16   0        3.90        5.70      5.01 o 
   2  16   0        0.56        5.67      4.97 o 
   3  16   0       16.63        6.43      6.80 o 
   4  16   0        0.83        2.76      7.09 o 
   5  16   0        0.62       -5.84      5.84 o 
  -1  17   0       31.44       29.99      8.35 o 
   0  17   0        0.94       -2.57      5.43 o 
   1  17   0       25.75        8.08      6.43 o 
   2  17   0        0.91        2.53      6.37 o 
   3  17   0       12.65       -1.40      6.91 o 
  -1 -17   1       13.81       20.41      8.11 o 
  -4 -16   1        2.62        9.88      7.32 o 
  -3 -16   1        1.80        4.54      6.86 o 
  -2 -16   1        1.74       -1.45      6.51 o 
  -1 -16   1        2.02       -6.01      6.01 o 
   0 -16   1       12.47        6.10      7.08 o 
   1 -16   1        9.63       11.51      7.32 o 
   2 -16   1        9.48       18.12      6.67 o 
   3 -16   1       19.68        5.86      7.41 o 
  -5 -15   1        6.42        7.87      6.58 o 
  -4 -15   1       15.57       12.35      4.42 o 
  -3 -15   1        5.31        4.65      5.76 o 
  -2 -15   1       57.53       65.44      7.75 o 
  -1 -15   1        9.63        7.47      4.89 o 
   0 -15   1       50.41       43.34      6.86 o 
   1 -15   1       43.72       45.53      6.85 o 
   2 -15   1       40.19       48.47      6.95 o 
   3 -15   1       57.15       50.47      7.42 o 
   4 -15   1       10.79       10.87      5.08 o 
  -6 -14   1        2.13        6.45      5.16 o 
  -5 -14   1       10.28       10.11      4.40 o 
  -4 -14   1        1.96        1.33      3.60 o 
  -3 -14   1       26.63       18.55      3.68 o 
  -2 -14   1        0.09       -0.75      2.44 o 
  -1 -14   1       55.34       59.40      5.77 o 
   0 -14   1        9.62        9.66      4.62 o 
   1 -14   1       31.15       31.11      5.54 o 
   2 -14   1        0.59        0.55      3.19 o 
   3 -14   1        0.46       -3.38      3.38 o 
   4 -14   1        3.01       10.29      4.99 o 
   5 -14   1        3.08       13.78      5.41 o 
  -7 -13   1       23.79       25.71      6.53 o 
  -6 -13   1        0.15        3.63      3.82 o 
  -5 -13   1      128.75      142.18      7.69 o 
  -4 -13   1        3.91        2.08      2.71 o 
  -3 -13   1      162.40      174.39      7.27 o 
  -2 -13   1        6.90       11.28      3.02 o 
  -1 -13   1       93.64      102.22      5.96 o 
   0 -13   1       53.06       52.89      6.28 o 
   1 -13   1       54.67       44.30      4.25 o 
   2 -13   1       45.27       47.80      8.72 o 
   3 -13   1        8.13        8.13      4.36 o 
   4 -13   1       29.26       24.77      6.97 o 
   5 -13   1       21.41       19.15      7.17 o 
   6 -13   1       17.22       17.71      7.85 o 
  -8 -12   1       19.00       15.64      6.12 o 
  -7 -12   1        1.72       -1.12      4.46 o 
  -6 -12   1       49.65       47.99      4.95 o 
  -5 -12   1        2.03       -2.44      2.44 o 
  -4 -12   1       35.49       34.15      3.51 o 
  -3 -12   1       39.77       37.11      3.44 o 
  -2 -12   1      116.79      123.76      5.51 o 
  -1 -12   1       50.94       53.88      4.47 o 
   0 -12   1        8.52        8.28      2.02 o 
   1 -12   1       25.14       23.93      3.81 o 
   2 -12   1       29.23       33.60      4.31 o 
   3 -12   1        4.04        5.59      3.90 o 
   4 -12   1       40.08       55.07      8.48 o 
   5 -12   1        0.99       -0.53      5.79 o 
   6 -12   1        1.51        6.35      6.70 o 
   7 -12   1        9.42        4.08      7.08 o 
  -8 -11   1       46.00       61.18      8.20 o 
  -7 -11   1        1.87        7.29      4.59 o 
  -6 -11   1      122.80      125.37      6.85 o 
  -5 -11   1        4.47        8.89      2.44 o 
  -4 -11   1      176.45      172.27      5.76 o 
  -3 -11   1       51.09       58.02      4.76 o 
  -2 -11   1      448.76      453.08      9.00 o 
  -1 -11   1      144.37      136.13      4.40 o 
   0 -11   1      366.24      370.85      7.88 o 
   1 -11   1      203.07      200.80      4.75 o 
   2 -11   1      183.41      200.07      7.24 o 
   3 -11   1       98.49       96.15      5.30 o 
   4 -11   1       26.83       32.82      4.47 o 
   5 -11   1      166.02      181.97     20.56 o 
   6 -11   1        0.45       -3.61      3.61 o 
   7 -11   1       55.31       79.75     10.53 o 
   8 -11   1        0.33       10.79      6.76 o 
  -9 -10   1       18.97       28.65      7.26 o 
  -8 -10   1        5.95        6.47      4.68 o 
  -7 -10   1       24.52       27.58      5.87 o 
  -6 -10   1        1.81        1.06      1.96 o 
  -5 -10   1      237.41      242.80      6.72 o 
  -4 -10   1       16.10       14.69      2.84 o 
  -3 -10   1      358.31      343.30      7.91 o 
  -2 -10   1        0.99        3.44      1.30 o 
  -1 -10   1      113.34      101.07      4.65 o 
   0 -10   1       40.03       30.51      1.94 o 
   1 -10   1      354.64      359.08      6.83 o 
   2 -10   1       60.90       60.63      3.06 o 
   3 -10   1      113.78      116.45      5.04 o 
   4 -10   1      109.91      111.49      8.35 o 
   5 -10   1       51.96       54.00      5.44 o 
   6 -10   1       16.51       18.28      4.53 o 
   7 -10   1        9.80        9.20      4.54 o 
   8 -10   1        7.71        7.26      4.60 o 
  -9  -9   1       38.53       38.36      5.72 o 
  -8  -9   1       19.35       17.37      3.76 o 
  -7  -9   1      174.13      180.58      6.44 o 
  -6  -9   1       17.47       13.83      2.29 o 
  -5  -9   1      516.67      514.83      9.26 o 
  -4  -9   1        8.56        6.36      1.70 o 
  -3  -9   1      743.21      727.94      9.08 o 
  -2  -9   1      337.24      314.12      7.76 o 
  -1  -9   1     1268.67     1282.94     14.98 o 
   0  -9   1      292.76      299.69      4.91 o 
   1  -9   1      752.10      770.44      9.32 o 
   2  -9   1      491.75      495.29      6.98 o 
   3  -9   1      436.21      448.71      7.59 o 
   4  -9   1      493.54      486.34     13.03 o 
   5  -9   1       60.40       67.37      5.72 o 
   6  -9   1       92.70       86.32      6.69 o 
   7  -9   1        0.16       -1.96      3.95 o 
   8  -9   1       45.37       45.64      5.90 o 
   9  -9   1        3.91       11.47      6.73 o 
 -10  -8   1        0.72        2.25      4.34 o 
  -9  -8   1       10.57        0.67      3.72 o 
  -8  -8   1        9.57       10.96      3.45 o 
  -7  -8   1       27.08       27.61      3.20 o 
  -6  -8   1      120.55      127.75      4.87 o 
  -5  -8   1       37.10       38.64      3.20 o 
  -4  -8   1      109.63      112.85      3.28 o 
  -3  -8   1       20.18       24.15      1.62 o 
  -2  -8   1      313.15      300.25      4.24 o 
  -1  -8   1      255.33      252.12      4.21 o 
   0  -8   1      775.80      769.07      8.92 o 
   1  -8   1        2.10        0.96      0.94 o 
   2  -8   1      493.08      484.22      6.64 o 
   3  -8   1        7.94        4.91      1.25 o 
   4  -8   1      133.70      132.80      6.55 o 
   5  -8   1        5.11        6.62      3.17 o 
   6  -8   1       66.49       67.68      5.93 o 
   7  -8   1        0.55        2.19      5.46 o 
   8  -8   1       16.57       15.39      4.87 o 
   9  -8   1        5.09        0.80      4.40 o 
 -10  -7   1        5.87        6.43      4.66 o 
  -9  -7   1       14.34       14.80      4.43 o 
  -8  -7   1       78.39       74.33      5.46 o 
  -7  -7   1       97.72       94.11      6.28 o 
  -6  -7   1      151.38      145.09      7.27 o 
  -5  -7   1       84.61       84.71      4.44 o 
  -4  -7   1     1257.99     1276.64     13.19 o 
  -3  -7   1       70.41       65.53      2.28 o 
  -2  -7   1     2491.36     2525.44     19.61 o 
  -1  -7   1       25.24       16.87      1.19 o 
   0  -7   1     2499.65     2435.95     19.69 o 
   1  -7   1      510.45      496.51      5.79 o 
   2  -7   1     2242.39     2190.15     19.81 o 
   3  -7   1       81.54       77.54      2.61 o 
   4  -7   1      212.27      213.33      5.39 o 
   5  -7   1       12.38       23.18      3.74 o 
   6  -7   1      193.83      182.88      7.95 o 
   7  -7   1        3.37        2.74      3.72 o 
   8  -7   1       51.59       49.98      7.66 o 
   9  -7   1        7.77        6.57      5.39 o 
 -10  -6   1        3.05        1.74      3.82 o 
  -9  -6   1        1.34        0.39      2.94 o 
  -8  -6   1       27.72       14.72      3.32 o 
  -7  -6   1        3.20        1.84      1.83 o 
  -6  -6   1       56.99       58.18      3.24 o 
  -5  -6   1        4.06        3.67      1.21 o 
  -4  -6   1      468.85      465.74      6.22 o 
  -3  -6   1        4.76        5.00      0.80 o 
  -2  -6   1      410.55      401.45      4.31 o 
  -1  -6   1      289.91      266.89      3.43 o 
   0  -6   1      193.39      194.04      2.75 o 
   1  -6   1      343.06      400.39      4.99 o 
   2  -6   1      268.06      290.00      4.01 o 
   3  -6   1      105.68       95.55      2.51 o 
   4  -6   1      446.60      452.76      6.76 o 
   5  -6   1        2.92        3.30      2.25 o 
   6  -6   1      182.27      178.85      7.82 o 
   7  -6   1        1.34       -1.91      3.32 o 
   8  -6   1       10.28       10.24      4.25 o 
   9  -6   1       22.27       20.36      4.97 o 
  10  -6   1        2.59       -2.82      6.45 o 
 -10  -5   1       32.78       31.55      5.20 o 
  -9  -5   1        9.63        5.40      3.12 o 
  -8  -5   1      106.89      123.07      5.68 o 
  -7  -5   1       92.91       95.44      4.62 o 
  -6  -5   1      197.58      208.76      4.74 o 
  -5  -5   1      690.49      708.97      8.91 o 
  -4  -5   1      442.52      437.04      6.04 o 
  -3  -5   1      258.70      224.70      2.97 o 
  -2  -5   1      373.85      348.98      3.92 o 
  -1  -5   1      767.36      590.11      5.32 o 
   0  -5   1     1388.86     1551.31     12.28 o 
   1  -5   1      186.50      146.03      2.33 o 
   2  -5   1      808.75      864.38      8.02 o 
   3  -5   1      311.83      299.98      4.83 o 
   4  -5   1       58.52       58.52      2.50 o 
   5  -5   1      607.69      593.05      9.21 o 
   6  -5   1       45.68       50.90      4.89 o 
   7  -5   1      117.04      126.17      8.48 o 
   8  -5   1       27.39       31.16      4.28 o 
   9  -5   1       11.48       13.76      4.05 o 
  10  -5   1        3.82       15.82      7.54 o 
 -10  -4   1        1.86        2.24      6.45 o 
  -9  -4   1        6.74        5.71      3.05 o 
  -8  -4   1        1.66        0.82      1.95 o 
  -7  -4   1       30.89       31.81      2.97 o 
  -6  -4   1       78.01       77.34      3.49 o 
  -5  -4   1        2.18        2.04      0.99 o 
  -4  -4   1       94.71      100.16      2.60 o 
  -3  -4   1       33.58       46.20      1.40 o 
  -2  -4   1     1490.26     1704.10     13.36 o 
  -1  -4   1      531.71      597.55      6.02 o 
   0  -4   1     4143.18     4686.22     35.85 o 
   1  -4   1        5.07        4.83      0.62 o 
   2  -4   1      137.51      131.74      2.47 o 
   3  -4   1     1318.81     1265.43     15.05 o 
   4  -4   1       10.64       16.70      1.50 o 
   5  -4   1       78.11       85.68      3.45 o 
   6  -4   1        3.69        1.96      1.87 o 
   7  -4   1       45.58       50.19      4.32 o 
   8  -4   1       15.37       17.52      3.69 o 
   9  -4   1        3.03        4.36      3.44 o 
  10  -4   1       21.45       22.64      8.32 o 
 -11  -3   1       14.45       14.26      5.00 o 
 -10  -3   1        0.21        1.65      3.83 o 
  -9  -3   1       38.94       48.97      4.74 o 
  -8  -3   1       17.62       13.87      2.56 o 
  -7  -3   1      109.85      122.31      4.81 o 
  -6  -3   1       14.72       12.89      1.78 o 
  -5  -3   1        2.55        2.27      1.04 o 
  -4  -3   1      154.74      140.40      4.18 o 
  -3  -3   1       51.40       35.82      1.31 o 
  -2  -3   1     1965.29     1800.88     20.43 o 
  -1  -3   1       16.42       20.50      1.09 o 
   0  -3   1     3317.74     3295.03     25.32 o 
   1  -3   1      585.09      585.29      5.72 o 
   2  -3   1      521.41      479.06      5.29 o 
   3  -3   1        5.33        6.86      1.03 o 
   4  -3   1      612.49      569.82      7.33 o 
   5  -3   1      229.38      225.72      4.06 o 
   6  -3   1      366.83      398.56      8.38 o 
   7  -3   1       32.76       26.58      3.45 o 
   8  -3   1      188.09      212.91     11.00 o 
   9  -3   1       35.53       38.50      4.32 o 
  10  -3   1      122.24      109.22     11.10 o 
 -11  -2   1        0.20        1.40      3.96 o 
 -10  -2   1        2.44        3.86      3.70 o 
  -9  -2   1        0.14        1.25      2.45 o 
  -8  -2   1        0.88        0.96      2.07 o 
  -7  -2   1        6.82        3.92      1.88 o 
  -6  -2   1       52.05       52.16      2.41 o 
  -5  -2   1      138.98      150.17      5.12 o 
  -4  -2   1      264.27      251.96      3.36 o 
  -3  -2   1      298.29      321.48      3.53 o 
  -2  -2   1      617.69      678.55      7.43 o 
  -1  -2   1       60.74       59.60      1.38 o 
   0  -2   1      287.54      261.34      2.86 o 
   1  -2   1        0.81        1.04      0.39 o 
   2  -2   1       15.98        8.51      0.85 o 
   3  -2   1       37.91       40.96      1.74 o 
   4  -2   1      654.94      686.94      8.57 o 
   5  -2   1      135.91      143.42      4.10 o 
   6  -2   1     1181.21     1193.72     16.91 o 
   7  -2   1       75.58       78.35      4.44 o 
   8  -2   1      284.99      270.56      7.51 o 
   9  -2   1       37.65       35.75      3.81 o 
  10  -2   1       60.35       53.42      6.00 o 
  11  -2   1        7.45        6.15      5.64 o 
 -11  -1   1        4.01        3.39      4.09 o 
 -10  -1   1       31.76       35.62      7.93 o 
  -9  -1   1       29.50       17.04      3.37 o 
  -8  -1   1       82.23       79.12      4.43 o 
  -7  -1   1      209.20      207.72      5.64 o 
  -6  -1   1      337.82      339.13      5.99 o 
  -5  -1   1      378.42      347.71      4.64 o 
  -4  -1   1      253.69      215.94      3.26 o 
  -3  -1   1     3769.60     3664.10     29.31 o 
  -2  -1   1      212.34      176.85      2.82 o 
  -1  -1   1     4258.26     4573.86     41.09 o 
   0  -1   1     1974.06     1881.76     17.02 o 
   1  -1   1     6127.18     6657.07     67.36 o 
   2  -1   1      476.99      465.63      6.11 o 
   3  -1   1     7983.83     8224.47     77.82 o 
   4  -1   1      848.54      965.24     10.50 o 
   5  -1   1      711.43      751.96     11.80 o 
   6  -1   1       59.08       58.56      2.74 o 
   7  -1   1      408.03      396.68      7.91 o 
   8  -1   1        0.04       -0.26      2.32 o 
   9  -1   1       62.13       61.63      4.50 o 
  10  -1   1        5.43        6.99      4.02 o 
  11  -1   1        2.69        2.30      5.59 o 
 -11   0   1        8.31       13.80      5.92 o 
 -10   0   1        3.66       -0.90      3.55 o 
  -9   0   1       17.50       25.46      3.78 o 
  -8   0   1        0.95       -1.62      1.78 o 
  -7   0   1      135.11      128.75      4.56 o 
  -6   0   1       43.90       36.95      2.01 o 
  -5   0   1       18.15       18.59      1.40 o 
  -4   0   1      153.83      153.98      2.58 o 
  -3   0   1      630.66      640.44      6.21 o 
  -2   0   1      462.61      514.90      6.02 o 
  -1   0   1     6593.43     6739.35     70.96 o 
   0   0   1      583.14      657.10     10.30 o 
   1   0   1     3736.28     3841.62     39.71 o 
   2   0   1     3136.22     3527.63     36.86 o 
   3   0   1     3184.60     3164.82     27.17 o 
   4   0   1      500.86      548.99      6.27 o 
   5   0   1      636.29      605.19      7.31 o 
   6   0   1       21.61       21.22      1.85 o 
   7   0   1       82.71       83.36      3.94 o 
   8   0   1        8.58       15.15      2.87 o 
   9   0   1        7.55        7.18      2.81 o 
  10   0   1       19.50       17.34      4.26 o 
  11   0   1        4.37        1.34      4.19 o 
 -11   1   1       12.84       11.02      5.54 o 
 -10   1   1        3.27        0.79      3.71 o 
  -9   1   1       56.34       61.18      5.74 o 
  -8   1   1        1.63        2.90      2.28 o 
  -7   1   1      164.71      187.79      5.43 o 
  -6   1   1       67.01       58.66      2.63 o 
  -5   1   1      859.64      891.41      9.83 o 
  -4   1   1      960.22      871.69      8.21 o 
  -3   1   1     5234.49     5586.29     46.65 o 
  -2   1   1      102.59      149.49      3.49 o 
  -1   1   1     4002.47     4025.70     52.65 o 
   0   1   1     2158.32     2259.33     36.35 o 
   1   1   1     2539.31     2465.74     25.58 o 
   2   1   1      848.19      899.20      9.49 o 
   3   1   1      283.27      285.67      3.59 o 
   4   1   1     1273.99     1266.91     12.20 o 
   5   1   1      227.74      237.65      3.84 o 
   6   1   1     1191.18     1200.53     12.14 o 
   7   1   1       51.66       52.12      3.32 o 
   8   1   1       99.46       95.83      4.90 o 
   9   1   1       31.39       33.76      3.63 o 
  10   1   1       20.27       15.48      4.17 o 
  11   1   1        2.52        2.48      4.11 o 
 -10   2   1        0.88        4.43      8.46 o 
  -9   2   1       12.00       10.48      3.79 o 
  -8   2   1        3.21        2.78      3.39 o 
  -7   2   1      111.12      115.76      3.96 o 
  -6   2   1       22.23       20.92      1.85 o 
  -5   2   1     1352.88     1366.96     17.15 o 
  -4   2   1       39.90       56.53      2.43 o 
  -3   2   1     1487.28     1608.28     15.66 o 
  -2   2   1        8.82       11.80      0.97 o 
  -1   2   1      264.74      291.78      3.38 o 
   0   2   1      141.27      163.04      1.96 o 
   1   2   1        3.77       10.79      0.47 o 
   2   2   1     4887.31     4830.17     42.20 o 
   3   2   1      728.28      789.47      7.42 o 
   4   2   1     2678.49     2622.75     22.01 o 
   5   2   1       12.87       12.79      1.29 o 
   6   2   1      119.69      124.52      3.12 o 
   7   2   1       10.11       10.21      2.06 o 
   8   2   1      114.33      116.09      4.86 o 
   9   2   1       24.31       16.85      4.82 o 
  10   2   1       30.29       26.63      4.67 o 
  11   2   1       10.88       16.15      4.87 o 
 -10   3   1        1.21        3.09      8.61 o 
  -9   3   1       38.53       35.95      8.27 o 
  -8   3   1        3.70       11.07      2.94 o 
  -7   3   1       27.43       24.31      2.29 o 
  -6   3   1      207.17      210.75      5.15 o 
  -5   3   1       17.89       19.86      1.71 o 
  -4   3   1      416.81      370.48      5.42 o 
  -3   3   1      866.48      912.15     10.43 o 
  -2   3   1     4146.21     4151.42     37.34 o 
  -1   3   1     7660.23     7893.79     65.40 o 
   0   3   1     3755.14     4007.94     35.93 o 
   1   3   1     1954.16     2087.70     19.19 o 
   2   3   1       55.37       54.10      1.30 o 
   3   3   1     1901.80     1930.97     17.08 o 
   4   3   1      199.63      207.94      2.97 o 
   5   3   1     1167.59     1159.16     11.48 o 
   6   3   1        1.08        1.53      1.08 o 
   7   3   1      388.06      375.18      6.48 o 
   8   3   1        9.99        9.72      2.48 o 
   9   3   1       90.08       73.99      6.15 o 
  10   3   1        1.13        5.95      3.57 o 
  11   3   1       26.01       16.27      4.80 o 
 -10   4   1        0.23        3.91      4.79 o 
  -9   4   1       17.68       18.87      5.25 o 
  -8   4   1       27.97       29.67      5.51 o 
  -7   4   1        8.24       11.97      2.23 o 
  -6   4   1      226.76      217.50      5.29 o 
  -5   4   1      115.64      113.68      3.28 o 
  -4   4   1      364.74      351.37      5.83 o 
  -3   4   1      452.23      467.04      5.50 o 
  -2   4   1     2137.71     2067.03     20.04 o 
  -1   4   1      194.08      197.25      2.53 o 
   0   4   1      696.70      684.72      6.28 o 
   1   4   1     3895.34     3828.15     30.58 o 
   2   4   1     2344.50     2471.83     22.56 o 
   3   4   1     1621.81     1646.57     14.26 o 
   4   4   1     1071.68     1096.01     11.81 o 
   5   4   1     1141.07     1148.48     11.51 o 
   6   4   1       95.21       90.09      2.90 o 
   7   4   1      724.98      725.94      9.93 o 
   8   4   1        1.09        1.25      1.91 o 
   9   4   1       68.56       71.84      6.17 o 
  10   4   1       13.63        7.31      3.87 o 
  11   4   1       20.48       24.71      5.42 o 
 -10   5   1        1.92        1.06      4.57 o 
  -9   5   1       41.67       42.00      6.48 o 
  -8   5   1        5.26        5.31      4.21 o 
  -7   5   1      157.81      151.30      5.39 o 
  -6   5   1        0.36       -0.03      1.58 o 
  -5   5   1      333.13      331.26      5.71 o 
  -4   5   1        5.27        9.05      1.91 o 
  -3   5   1      906.72      869.83      8.87 o 
  -2   5   1       20.89       20.47      1.19 o 
  -1   5   1     1745.28     1643.60     14.08 o 
   0   5   1      186.76      198.08      2.67 o 
   1   5   1     4047.41     4192.27     33.50 o 
   2   5   1      150.19      140.59      2.06 o 
   3   5   1     1585.54     1619.71     13.36 o 
   4   5   1     1182.36     1174.91     10.49 o 
   5   5   1      443.50      436.70      5.75 o 
   6   5   1      194.50      195.10      3.88 o 
   7   5   1       29.33       28.50      2.84 o 
   8   5   1      151.64      138.07      5.30 o 
   9   5   1        4.95        5.11      3.62 o 
  10   5   1       34.12       18.59      4.59 o 
  11   5   1        2.83        2.94      4.17 o 
 -10   6   1        0.22        1.96      5.39 o 
  -9   6   1       28.49       30.31      5.95 o 
  -8   6   1        5.67        2.37      4.83 o 
  -7   6   1       30.57       35.34      5.44 o 
  -6   6   1        0.30        0.04      1.94 o 
  -5   6   1      281.46      286.54      5.68 o 
  -4   6   1      274.68      271.37      4.95 o 
  -3   6   1     1160.11     1122.46     11.11 o 
  -2   6   1        7.23        7.45      0.93 o 
  -1   6   1     3857.14     3934.19     31.99 o 
   0   6   1     1643.02     1607.81     13.38 o 
   1   6   1     3531.33     3617.92     28.15 o 
   2   6   1      418.51      403.16      4.22 o 
   3   6   1     1199.71     1156.42     10.80 o 
   4   6   1     1140.97     1126.43     10.70 o 
   5   6   1      479.49      456.79      6.82 o 
   6   6   1      487.31      482.78      6.58 o 
   7   6   1       50.05       49.85      3.30 o 
   8   6   1      224.17      221.29      7.68 o 
   9   6   1       37.21       26.85      4.71 o 
  10   6   1       67.52       65.37      7.40 o 
  11   6   1        4.10        2.95      6.15 o 
  -9   7   1        2.03        0.16      6.15 o 
  -8   7   1       11.51       10.33      4.85 o 
  -7   7   1       21.51       26.71      3.77 o 
  -6   7   1       89.42       94.16      6.36 o 
  -5   7   1      108.21      106.67      4.66 o 
  -4   7   1      563.09      578.55      8.15 o 
  -3   7   1       31.32       33.88      2.01 o 
  -2   7   1     1362.59     1348.21     11.64 o 
  -1   7   1       83.46       87.84      2.11 o 
   0   7   1      683.73      668.76      6.35 o 
   1   7   1      667.31      685.49      6.14 o 
   2   7   1     1070.54     1062.10      8.82 o 
   3   7   1       95.59       97.74      2.27 o 
   4   7   1      429.89      450.78      5.86 o 
   5   7   1        4.69        6.15      1.16 o 
   6   7   1      345.35      349.91      5.77 o 
   7   7   1       15.98       20.72      2.31 o 
   8   7   1      119.45      103.16      7.00 o 
   9   7   1        0.91        0.11      3.40 o 
  10   7   1        6.89       10.81      4.40 o 
  -9   8   1        2.46       -5.35      6.43 o 
  -8   8   1       41.28       40.22      8.11 o 
  -7   8   1       33.92       26.15      4.44 o 
  -6   8   1      172.40      204.03      8.40 o 
  -5   8   1       56.80       59.56      5.13 o 
  -4   8   1      524.33      524.38      8.36 o 
  -3   8   1       46.74       47.73      2.33 o 
  -2   8   1      976.95      984.63      9.11 o 
  -1   8   1      110.60      109.13      2.29 o 
   0   8   1     1381.91     1398.66     11.25 o 
   1   8   1       44.85       43.71      1.52 o 
   2   8   1     3396.04     3301.00     24.93 o 
   3   8   1       95.54       95.22      2.30 o 
   4   8   1     1402.48     1359.82     12.89 o 
   5   8   1       99.23      105.35      2.94 o 
   6   8   1      359.37      357.71      6.32 o 
   7   8   1       47.25       47.76      3.78 o 
   8   8   1       45.33       33.31      4.74 o 
   9   8   1       73.41       77.53      6.82 o 
  10   8   1        3.82        3.93      4.14 o 
  -9   9   1        1.72       -6.14      6.14 o 
  -8   9   1       34.36       24.64      7.68 o 
  -7   9   1       21.00       22.10      4.57 o 
  -6   9   1       17.07       17.90      4.15 o 
  -5   9   1      266.48      285.48     11.11 o 
  -4   9   1       88.68       92.62      6.06 o 
  -3   9   1      239.84      241.85      5.13 o 
  -2   9   1      179.38      179.09      3.85 o 
  -1   9   1      539.85      524.10      6.59 o 
   0   9   1      195.77      197.20      3.15 o 
   1   9   1      215.62      226.00      3.34 o 
   2   9   1      150.23      146.80      2.95 o 
   3   9   1        9.16        9.34      1.13 o 
   4   9   1       40.10       46.77      2.08 o 
   5   9   1      131.21      141.10      3.52 o 
   6   9   1       21.86       21.11      2.37 o 
   7   9   1       21.98       28.60      3.30 o 
   8   9   1        8.12        4.13      3.39 o 
   9   9   1       27.88       23.44      4.95 o 
  10   9   1        3.47        7.88      4.39 o 
  -8  10   1       15.88       11.54      7.48 o 
  -7  10   1       46.21       56.97      6.09 o 
  -6  10   1       54.03       62.39      5.98 o 
  -5  10   1      220.50      246.97     12.50 o 
  -4  10   1      143.80      156.36     10.35 o 
  -3  10   1      266.58      266.41      7.06 o 
  -2  10   1      216.75      227.54      5.39 o 
  -1  10   1      451.36      433.95      6.36 o 
   0  10   1      107.82      108.89      3.01 o 
   1  10   1      428.22      413.99      6.11 o 
   2  10   1      203.13      178.99      3.83 o 
   3  10   1      429.20      434.62      5.80 o 
   4  10   1       82.91       76.40      3.22 o 
   5  10   1      297.13      304.07      6.29 o 
   6  10   1       78.03       70.63      4.45 o 
   7  10   1      125.48      133.93      6.94 o 
   8  10   1      111.23      105.85      7.55 o 
   9  10   1       26.30       20.75      4.75 o 
  -8  11   1        0.05        7.09      7.42 o 
  -7  11   1       20.74       20.56      3.73 o 
  -6  11   1        7.45        4.79      3.41 o 
  -5  11   1       15.53       20.37      6.56 o 
  -4  11   1       10.28        5.46      3.58 o 
  -3  11   1        0.96        4.22      2.50 o 
  -2  11   1       64.55       69.98      4.08 o 
  -1  11   1        0.94        1.32      1.51 o 
   0  11   1       64.10       62.67      4.03 o 
   1  11   1        0.67       -0.10      1.36 o 
   2  11   1      213.34      207.55      4.59 o 
   3  11   1       17.80       15.05      1.94 o 
   4  11   1      122.89      127.12      4.79 o 
   5  11   1        1.47       -0.31      1.93 o 
   6  11   1       55.03       56.99      4.31 o 
   7  11   1        0.09        2.77      2.91 o 
   8  11   1       40.42       51.43      6.04 o 
   9  11   1        8.19        4.78      4.39 o 
  -7  12   1        9.83       19.98      7.63 o 
  -6  12   1        2.19        2.88      3.42 o 
  -5  12   1        2.08        3.00      3.33 o 
  -4  12   1       34.73       31.46      4.36 o 
  -3  12   1       59.08       68.52      4.31 o 
  -2  12   1      242.26      237.90      6.65 o 
  -1  12   1       35.71       38.98      3.33 o 
   0  12   1      654.02      660.30     11.42 o 
   1  12   1       10.51       12.11      2.19 o 
   2  12   1      524.34      524.60      9.52 o 
   3  12   1       13.20       10.55      2.15 o 
   4  12   1      316.75      348.54     10.01 o 
   5  12   1       94.35       97.52      5.95 o 
   6  12   1      260.72      277.17     17.29 o 
   7  12   1       75.32       82.51      6.99 o 
   8  12   1       47.31       44.01      5.93 o 
   9  12   1       36.92       29.17      7.61 o 
  -7  13   1        0.12       -6.25      6.25 o 
  -6  13   1        3.66        2.18      4.57 o 
  -5  13   1        2.10       -1.42     10.73 o 
  -4  13   1       59.46       69.33      5.23 o 
  -3  13   1        0.66        2.90      3.31 o 
  -2  13   1       61.70       64.81      5.00 o 
  -1  13   1        0.55       -3.32      4.41 o 
   0  13   1       87.20       86.02      5.37 o 
   1  13   1       18.28       17.76      3.20 o 
   2  13   1       40.90       38.72      4.18 o 
   3  13   1       89.31       74.15      5.80 o 
   4  13   1       64.16       70.81      6.00 o 
   5  13   1       63.69       69.25      6.23 o 
   6  13   1       37.30       36.92      5.12 o 
   7  13   1       34.67       43.11      5.65 o 
   8  13   1        2.14        1.52      4.83 o 
  -6  14   1       31.49       27.06      5.21 o 
  -5  14   1        3.41       -0.54      4.26 o 
  -4  14   1       82.02       86.32     10.64 o 
  -3  14   1       28.61       32.08      4.99 o 
  -2  14   1       56.46       58.86      5.05 o 
  -1  14   1      163.02      174.84      7.27 o 
   0  14   1      139.68      153.50      8.43 o 
   1  14   1      238.16      238.95      7.81 o 
   2  14   1      101.97      116.77      8.99 o 
   3  14   1      466.59      483.64     17.27 o 
   4  14   1       12.84       16.38      4.03 o 
   5  14   1      206.94      212.22      9.32 o 
   6  14   1        1.56        7.96      3.93 o 
   7  14   1       55.35       60.15      8.69 o 
  -5  15   1        4.41       -3.15      6.13 o 
  -4  15   1        4.31       -3.27      5.86 o 
  -3  15   1       33.64       31.64      5.05 o 
  -2  15   1       32.31       32.84      4.27 o 
  -1  15   1       97.70      101.83      8.63 o 
   0  15   1       11.19       12.99      4.61 o 
   1  15   1      119.29      123.90     22.04 o 
   2  15   1        0.40        2.02      3.82 o 
   3  15   1       78.61       84.12      8.23 o 
   4  15   1        0.64        2.50      4.43 o 
   5  15   1       12.74       16.24      4.52 o 
   6  15   1        8.63        2.51      4.68 o 
  -4  16   1        1.48        3.07      6.58 o 
  -3  16   1       83.48       92.68     10.81 o 
  -2  16   1        5.60        9.36      4.97 o 
  -1  16   1       88.95       79.55      8.08 o 
   0  16   1       54.69       46.89     10.77 o 
   1  16   1       43.66       59.70      8.95 o 
   2  16   1      106.63      103.13      8.90 o 
   3  16   1        2.50        5.77      4.61 o 
   4  16   1       52.13       46.34      8.83 o 
   5  16   1        2.18        5.85      7.00 o 
  -2  17   1        9.42        1.73      6.47 o 
  -1  17   1        1.05       -2.08      6.46 o 
   0  17   1       14.75        5.61      7.18 o 
   1  17   1        1.29        5.95      7.02 o 
   2  17   1        3.67        3.50      5.92 o 
   3  17   1        0.16        2.40      5.77 o 
   4  17   1        9.38        4.33      6.27 o 
  -3 -16   2       44.91       43.30     10.10 o 
  -2 -16   2        0.17        6.75      7.56 o 
  -1 -16   2       41.02       37.93      9.41 o 
   0 -16   2       13.61        7.42      7.43 o 
   1 -16   2       56.24       64.90     10.71 o 
   2 -16   2        9.59       -1.73      7.32 o 
  -5 -15   2        1.93        8.47      5.74 o 
  -4 -15   2        3.14        7.13      7.04 o 
  -3 -15   2        6.07        5.26      6.19 o 
  -2 -15   2        1.25        5.18      4.73 o 
  -1 -15   2       27.98       28.97      9.36 o 
   0 -15   2       23.04       25.72      6.30 o 
   1 -15   2       29.81       38.33      6.95 o 
   2 -15   2       40.05       49.17      8.25 o 
   3 -15   2        2.54        2.42      4.89 o 
   4 -15   2       17.29       20.67      5.24 o 
  -6 -14   2       25.30       25.46     15.95 o 
  -5 -14   2       38.06       47.00      6.79 o 
  -4 -14   2       55.54       56.78      6.37 o 
  -3 -14   2       24.26       21.15      7.23 o 
  -2 -14   2      258.37      272.93     10.45 o 
  -1 -14   2        3.19        6.96      3.67 o 
   0 -14   2      235.24      235.68      9.80 o 
   1 -14   2        1.51       -3.39      3.39 o 
   2 -14   2       89.33       92.28      6.99 o 
   3 -14   2       19.30       22.71      5.61 o 
   4 -14   2       30.99       27.03      7.86 o 
   5 -14   2        6.63       11.75      7.67 o 
  -7 -13   2        0.48        0.97      5.37 o 
  -6 -13   2       14.34       13.00      4.51 o 
  -5 -13   2        0.49        0.22      3.58 o 
  -4 -13   2       50.68       46.84      4.20 o 
  -3 -13   2        2.24        4.80      2.57 o 
  -2 -13   2       88.51       96.06      5.68 o 
  -1 -13   2        7.39        5.34      2.26 o 
   0 -13   2        1.80        2.91      2.63 o 
   1 -13   2       16.39       16.68      3.28 o 
   2 -13   2        4.33       -0.16      8.56 o 
   3 -13   2        0.60       -2.94      4.67 o 
   4 -13   2       12.97        9.20      6.72 o 
   5 -13   2       14.18       20.98      7.28 o 
   6 -13   2        6.70        3.83      7.32 o 
  -7 -12   2       18.54       11.31      5.22 o 
  -6 -12   2       58.98       61.24      8.71 o 
  -5 -12   2      121.26      117.36      6.03 o 
  -4 -12   2       17.68       17.06      2.89 o 
  -3 -12   2      229.82      250.62      7.12 o 
  -2 -12   2        0.50       -0.66      1.83 o 
  -1 -12   2      107.10      117.62      5.31 o 
   0 -12   2        6.19        4.73      1.89 o 
   1 -12   2      184.60      191.05     10.18 o 
   2 -12   2        1.10        0.25      2.57 o 
   3 -12   2      141.80      139.79      9.73 o 
   4 -12   2        5.52       10.07      6.48 o 
   5 -12   2       92.58       94.17     11.31 o 
   6 -12   2        8.08        5.72      6.61 o 
   7 -12   2       24.47       22.42      8.33 o 
  -8 -11   2        0.65       -0.08      4.88 o 
  -7 -11   2        8.15       10.80      7.61 o 
  -6 -11   2       10.08        5.91      2.74 o 
  -5 -11   2       20.13       22.27      4.06 o 
  -4 -11   2        1.60       -1.07      1.73 o 
  -3 -11   2        1.15       -0.87      1.56 o 
  -2 -11   2       36.21       37.65      3.18 o 
  -1 -11   2       19.37       17.70      2.21 o 
   0 -11   2        2.77       -1.14      1.47 o 
   1 -11   2      107.54      115.59      5.06 o 
   2 -11   2        3.53        4.12      1.96 o 
   3 -11   2       80.69       78.32      5.97 o 
   4 -11   2       65.81       54.20      8.82 o 
   5 -11   2       28.59       17.74      6.88 o 
   6 -11   2       20.26       19.17      7.49 o 
   7 -11   2        0.52       -5.61      6.75 o 
  -9 -10   2       18.23       37.23     10.26 o 
  -8 -10   2       24.62       28.66      6.30 o 
  -7 -10   2       24.88       24.79      4.43 o 
  -6 -10   2      154.63      165.89      6.26 o 
  -5 -10   2       12.06       11.16      2.34 o 
  -4 -10   2      216.74      233.63      7.47 o 
  -3 -10   2       19.82       13.70      2.23 o 
  -2 -10   2      291.71      316.17      6.43 o 
  -1 -10   2      101.12       89.16      4.26 o 
   0 -10   2      405.45      395.77     10.64 o 
   1 -10   2        1.53        1.84      1.53 o 
   2 -10   2      470.44      487.27      9.23 o 
   3 -10   2        7.27        6.42      2.13 o 
   4 -10   2      201.97      210.85      9.71 o 
   5 -10   2       52.86       49.24      4.80 o 
   6 -10   2       75.69       57.36      8.80 o 
   7 -10   2       43.57       37.27      8.37 o 
   8 -10   2       12.30       13.88      7.74 o 
  -9  -9   2        2.75       -1.97      4.04 o 
  -8  -9   2       19.03       15.59      4.42 o 
  -7  -9   2        0.32       -0.14      2.13 o 
  -6  -9   2        7.02        6.02      1.99 o 
  -5  -9   2       10.72       10.88      2.19 o 
  -4  -9   2       11.64       14.32      2.29 o 
  -3  -9   2       13.64        7.79      1.56 o 
  -2  -9   2       78.42       84.76      3.04 o 
  -1  -9   2       96.73       81.08      3.35 o 
   0  -9   2      158.13      160.16      4.69 o 
   1  -9   2       60.73       67.26      3.11 o 
   2  -9   2      335.81      318.48      6.87 o 
   3  -9   2      127.78      130.10      3.86 o 
   4  -9   2       39.31       35.56      4.54 o 
   5  -9   2       53.93       55.29      5.08 o 
   6  -9   2       16.95        7.44      7.31 o 
   7  -9   2       22.11       25.80      4.72 o 
   8  -9   2        2.78        4.05      6.92 o 
   9  -9   2        4.67        4.94      7.34 o 
  -9  -8   2        3.42       -1.47      3.77 o 
  -8  -8   2       43.47       51.65      4.88 o 
  -7  -8   2        4.46        5.65      2.28 o 
  -6  -8   2       40.46       40.34      3.08 o 
  -5  -8   2       52.43       64.19      3.70 o 
  -4  -8   2      359.01      355.16      6.38 o 
  -3  -8   2      254.19      263.86      4.75 o 
  -2  -8   2      248.02      249.81      5.07 o 
  -1  -8   2     1941.90     1902.23     20.47 o 
   0  -8   2       99.95       91.85      3.25 o 
   1  -8   2     1470.91     1455.22     14.94 o 
   2  -8   2        0.14        0.38      1.02 o 
   3  -8   2      674.75      690.56      9.66 o 
   4  -8   2      137.64      140.60      5.33 o 
   5  -8   2      292.92      294.40     10.72 o 
   6  -8   2        9.21        8.69      3.62 o 
   7  -8   2        8.56        8.94      4.16 o 
   8  -8   2        0.82       -3.95      5.56 o 
   9  -8   2        3.47        6.16      7.16 o 
 -10  -7   2        1.90        5.25      4.34 o 
  -9  -7   2        4.61        0.55      3.54 o 
  -8  -7   2       21.51       16.43      2.99 o 
  -7  -7   2        4.95        6.12      2.21 o 
  -6  -7   2       77.56       78.80      3.89 o 
  -5  -7   2      116.34      126.76      4.85 o 
  -4  -7   2      268.92      269.34      5.01 o 
  -3  -7   2      422.46      410.49      5.59 o 
  -2  -7   2      134.13      124.19      2.96 o 
  -1  -7   2     1348.15     1323.99     14.80 o 
   0  -7   2       59.02       58.58      3.44 o 
   1  -7   2      665.69      698.16      9.10 o 
   2  -7   2      102.18       96.93      2.78 o 
   3  -7   2      237.49      242.33      4.41 o 
   4  -7   2       51.07       55.40      3.70 o 
   5  -7   2       94.34       96.40      5.92 o 
   6  -7   2       13.12        7.94      3.59 o 
   7  -7   2       11.90        9.69      4.00 o 
   8  -7   2        2.22        1.36      4.08 o 
   9  -7   2        6.57        4.51      4.47 o 
 -10  -6   2        5.51        7.57      4.41 o 
  -9  -6   2       13.15       13.37      4.44 o 
  -8  -6   2        0.11       -0.91      2.01 o 
  -7  -6   2      242.66      263.66      6.94 o 
  -6  -6   2        1.09        2.85      1.69 o 
  -5  -6   2      815.34      829.33     11.86 o 
  -4  -6   2      551.32      549.42      7.05 o 
  -3  -6   2     1037.83     1026.54     10.72 o 
  -2  -6   2     2476.77     2513.01     21.46 o 
  -1  -6   2     1084.15     1093.53     10.50 o 
   0  -6   2      510.11      505.75      6.13 o 
   1  -6   2       56.82       50.57      1.77 o 
   2  -6   2      694.85      661.80      7.40 o 
   3  -6   2       17.33       14.70      1.40 o 
   4  -6   2       57.00       53.97      3.07 o 
   5  -6   2        8.78        8.05      2.98 o 
   6  -6   2       28.57       40.58      9.21 o 
   7  -6   2        1.46        2.73      3.39 o 
   8  -6   2       26.71       29.14      5.01 o 
   9  -6   2        0.25       -3.97      4.16 o 
  10  -6   2        4.37        0.12      7.31 o 
 -10  -5   2        1.75        8.12      4.41 o 
  -9  -5   2       33.35       26.61      4.94 o 
  -8  -5   2        7.74        8.93      2.48 o 
  -7  -5   2      206.79      198.02      5.97 o 
  -6  -5   2       64.95       67.48      3.69 o 
  -5  -5   2      339.00      327.22      5.46 o 
  -4  -5   2      344.00      348.27      5.35 o 
  -3  -5   2      942.23      924.11     10.24 o 
  -2  -5   2      157.59      143.60      2.40 o 
  -1  -5   2       58.99       65.48      1.65 o 
   0  -5   2       95.51       66.39      1.73 o 
   1  -5   2      424.19      412.34      6.51 o 
   2  -5   2      142.06      106.00      2.22 o 
   3  -5   2      239.12      222.03      5.63 o 
   4  -5   2      327.06      307.07      5.16 o 
   5  -5   2       13.87       12.41      1.97 o 
   6  -5   2      279.88      271.51      7.73 o 
   7  -5   2       15.93       12.88      3.76 o 
   8  -5   2       50.39       48.12      7.57 o 
   9  -5   2        1.84        2.87      4.28 o 
  10  -5   2       19.36       30.44      5.45 o 
 -10  -4   2       35.44       35.91      7.71 o 
  -9  -4   2        9.65        8.96      3.37 o 
  -8  -4   2      171.20      180.52      6.12 o 
  -7  -4   2        3.96        3.80      1.83 o 
  -6  -4   2      355.07      355.17     12.28 o 
  -5  -4   2      375.73      373.83      5.78 o 
  -4  -4   2      600.93      558.75      7.07 o 
  -3  -4   2      417.89      418.12      5.40 o 
  -2  -4   2      109.04       63.20      1.73 o 
  -1  -4   2      787.80      752.61      7.13 o 
   0  -4   2      346.67      288.58      3.67 o 
   1  -4   2     1619.49     1610.14     13.25 o 
   2  -4   2      114.78      102.83      1.95 o 
   3  -4   2      538.31      501.26      6.53 o 
   4  -4   2      165.31      170.43      3.61 o 
   5  -4   2      265.28      251.00      4.80 o 
   6  -4   2       60.94       65.54      4.81 o 
   7  -4   2      114.84      108.64      5.65 o 
   8  -4   2        0.05        0.79      3.08 o 
   9  -4   2       39.91       45.68      5.02 o 
  10  -4   2        0.73        0.17      4.37 o 
 -10  -3   2       31.20       29.29      7.55 o 
  -9  -3   2        0.28       -0.53      2.54 o 
  -8  -3   2       25.80       28.71      3.12 o 
  -7  -3   2       53.67       48.28      3.36 o 
  -6  -3   2      102.78      104.04      3.89 o 
  -5  -3   2       12.12       12.17      1.31 o 
  -4  -3   2       26.81       18.33      1.32 o 
  -3  -3   2      102.66       91.79      2.97 o 
  -2  -3   2       29.11       38.64      1.43 o 
  -1  -3   2      548.66      568.12      6.65 o 
   0  -3   2     3526.12     3683.33     31.86 o 
   1  -3   2      195.13      157.64      3.25 o 
   2  -3   2     1175.23     1175.71     10.36 o 
   3  -3   2     2348.18     2310.82     25.31 o 
   4  -3   2      577.56      574.30      7.41 o 
   5  -3   2      328.72      341.24      7.71 o 
   6  -3   2       42.65       44.34      3.64 o 
   7  -3   2      233.69      254.65      7.78 o 
   8  -3   2        0.95       -0.16      2.87 o 
   9  -3   2       95.36      109.03      5.87 o 
  10  -3   2        1.60        3.17      3.84 o 
 -10  -2   2        0.58       -2.09      3.38 o 
  -9  -2   2       66.48       73.97      5.40 o 
  -8  -2   2       56.74       40.20      4.89 o 
  -7  -2   2      253.54      259.41      8.55 o 
  -6  -2   2      320.21      316.42      6.78 o 
  -5  -2   2      213.17      201.00      3.80 o 
  -4  -2   2      359.02      353.47      4.92 o 
  -3  -2   2     1224.41     1141.75     10.61 o 
  -2  -2   2        1.25        0.75      0.43 o 
  -1  -2   2     1652.88     1597.42     15.71 o 
   0  -2   2      136.48      162.62      2.20 o 
   1  -2   2      604.16      641.28      6.49 o 
   2  -2   2      140.55      145.07      2.48 o 
   3  -2   2      156.66      163.73      2.86 o 
   4  -2   2      797.46      776.28      9.14 o 
   5  -2   2        7.40        4.84      1.59 o 
   6  -2   2      372.64      356.56      7.19 o 
   7  -2   2       52.38       51.16      4.12 o 
   8  -2   2        3.84       -0.96      2.78 o 
   9  -2   2        8.26        7.85      3.20 o 
  10  -2   2        0.53        2.49      3.17 o 
  11  -2   2        4.21       -2.87      5.00 o 
 -10  -1   2       21.56       19.51      5.14 o 
  -9  -1   2       15.25       10.93      3.01 o 
  -8  -1   2       31.82       30.32      3.16 o 
  -7  -1   2       98.65       90.17      4.34 o 
  -6  -1   2        8.00        5.30      1.55 o 
  -5  -1   2      211.29      204.12      4.15 o 
  -4  -1   2        5.01        2.56      0.84 o 
  -3  -1   2     1644.70     1727.25     20.02 o 
  -2  -1   2      478.61      524.77      6.41 o 
  -1  -1   2     1078.73     1055.03      9.89 o 
   0  -1   2     4705.65     4488.71     40.25 o 
   1  -1   2      122.90      114.31      2.73 o 
   2  -1   2     4062.27     3921.10     37.81 o 
   3  -1   2      792.37      757.00      8.78 o 
   4  -1   2       12.67        7.45      0.94 o 
   5  -1   2      579.01      574.21      7.11 o 
   6  -1   2       51.36       53.60      2.83 o 
   7  -1   2      103.92       95.30      5.23 o 
   8  -1   2        5.05        9.20      3.22 o 
   9  -1   2        6.12        3.65      2.96 o 
  10  -1   2       11.96       15.16      3.66 o 
  11  -1   2        1.97        4.92      4.11 o 
 -10   0   2       42.31       43.86      5.64 o 
  -9   0   2        1.98        5.04      2.82 o 
  -8   0   2       43.61       46.08      3.61 o 
  -7   0   2        2.48       -1.48      1.51 o 
  -6   0   2      228.63      227.98      5.14 o 
  -5   0   2       14.16       13.85      1.41 o 
  -4   0   2     1295.10     1266.41     12.61 o 
  -3   0   2     1025.88     1023.51     10.11 o 
  -2   0   2     2859.08     2767.86     27.33 o 
  -1   0   2     6522.07     6625.62     63.02 o 
   0   0   2      252.37      221.16      2.46 o 
   1   0   2       15.78       10.16      0.61 o 
   2   0   2     2647.99     2956.03     28.69 o 
   3   0   2      770.34      744.07      8.51 o 
   4   0   2       43.93       69.04      2.01 o 
   5   0   2        2.60        1.68      1.00 o 
   6   0   2       18.20       14.18      1.72 o 
   7   0   2        9.98        8.40      2.71 o 
   8   0   2        0.86        0.41      2.31 o 
   9   0   2       21.73       14.87      3.26 o 
  10   0   2        2.28        2.14      3.07 o 
  11   0   2        0.47        1.20      4.21 o 
 -10   1   2       11.75        9.04      5.39 o 
  -9   1   2       13.82       13.53      3.32 o 
  -8   1   2       43.04       42.05      3.52 o 
  -7   1   2        0.45       -0.28      2.16 o 
  -6   1   2      422.74      399.14      7.04 o 
  -5   1   2       26.59       27.78      2.06 o 
  -4   1   2      608.33      599.29      7.52 o 
  -3   1   2      122.29      145.00      2.91 o 
  -2   1   2      323.08      302.80      4.57 o 
  -1   1   2      202.13      174.09      2.97 o 
   0   1   2      182.91      124.82      1.39 o 
   1   1   2      425.63      531.24      6.06 o 
   2   1   2      906.03      875.93      9.17 o 
   3   1   2       29.92       18.93      0.97 o 
   4   1   2     1051.26      980.84      9.82 o 
   5   1   2      504.93      476.27      6.18 o 
   6   1   2       10.66        8.62      1.51 o 
   7   1   2      212.72      215.02      5.23 o 
   8   1   2       32.56       26.17      3.20 o 
   9   1   2       24.68       20.83      3.39 o 
  10   1   2        0.37       -2.29      3.37 o 
  11   1   2       13.11        8.78      4.48 o 
 -10   2   2        3.46        2.55      5.04 o 
  -9   2   2       25.25       21.38      5.47 o 
  -8   2   2       13.49       14.83      2.79 o 
  -7   2   2      176.11      175.99      5.80 o 
  -6   2   2       20.76       20.63      3.24 o 
  -5   2   2      412.50      418.12      5.63 o 
  -4   2   2      478.65      505.22      6.68 o 
  -3   2   2      739.77      730.88      7.45 o 
  -2   2   2      121.24       85.97      1.88 o 
  -1   2   2      700.24      771.48      7.59 o 
   0   2   2      400.19      472.62      4.65 o 
   1   2   2      672.10      645.66      6.71 o 
   2   2   2     2837.64     2956.08     30.93 o 
   3   2   2      376.93      381.99      4.67 o 
   4   2   2      160.53      150.91      3.45 o 
   5   2   2        6.29        6.71      1.11 o 
   6   2   2       86.95       85.07      2.76 o 
   7   2   2       21.76       23.80      2.31 o 
   8   2   2        4.55        2.73      2.40 o 
   9   2   2        0.58        0.19      2.53 o 
  10   2   2        4.37        2.92      3.82 o 
  11   2   2        2.64        3.37      4.17 o 
 -10   3   2        3.68       15.17      5.85 o 
  -9   3   2       35.93       47.29      6.71 o 
  -8   3   2       17.55       16.25      3.06 o 
  -7   3   2       72.95       66.11      3.82 o 
  -6   3   2       38.67       40.02      2.23 o 
  -5   3   2      278.29      275.49      4.43 o 
  -4   3   2      175.76      155.95      2.94 o 
  -3   3   2      868.88      804.97      7.68 o 
  -2   3   2      205.21      212.48      2.98 o 
  -1   3   2     2349.02     2513.66     23.10 o 
   0   3   2      532.06      559.20      5.74 o 
   1   3   2     8033.75     8368.97     69.86 o 
   2   3   2        1.47        8.88      1.16 o 
   3   3   2      576.77      529.23      5.39 o 
   4   3   2      835.46      814.93     10.42 o 
   5   3   2      340.40      325.75      4.60 o 
   6   3   2       88.06       89.27      2.79 o 
   7   3   2      145.12      145.37      4.43 o 
   8   3   2      160.36      181.61      6.18 o 
   9   3   2       13.92       13.89      3.05 o 
  10   3   2       71.77       84.68      6.97 o 
  11   3   2        1.31        5.60      4.17 o 
 -10   4   2        4.11       -4.63      4.63 o 
  -9   4   2       20.30       25.12      7.76 o 
  -8   4   2        8.27        3.07      2.94 o 
  -7   4   2        6.96        7.89      2.15 o 
  -6   4   2      194.27      186.93      5.05 o 
  -5   4   2       72.85       73.98      2.61 o 
  -4   4   2      198.07      186.06      3.66 o 
  -3   4   2      479.16      453.05      5.35 o 
  -2   4   2      319.70      267.37      2.98 o 
  -1   4   2        1.49        3.34      0.50 o 
   0   4   2      410.40      411.22      4.32 o 
   1   4   2      379.94      445.63      4.22 o 
   2   4   2        3.96        5.40      0.56 o 
   3   4   2       64.41       78.77      1.79 o 
   4   4   2      859.52      857.26      8.46 o 
   5   4   2        1.68        1.79      0.84 o 
   6   4   2      326.75      319.63      4.98 o 
   7   4   2       19.45       18.48      2.85 o 
   8   4   2       67.84       67.76      4.38 o 
   9   4   2        2.90        1.84      2.57 o 
  10   4   2        5.16        2.25      3.46 o 
  11   4   2        6.38       13.58      4.81 o 
 -10   5   2        5.99        0.60      5.18 o 
  -9   5   2       10.72       11.71      5.30 o 
  -8   5   2       33.05       35.10      4.59 o 
  -7   5   2       76.02       77.23      5.60 o 
  -6   5   2      170.43      166.91      4.55 o 
  -5   5   2      261.94      256.63      4.85 o 
  -4   5   2      245.49      236.21      4.36 o 
  -3   5   2       11.24       15.54      1.12 o 
  -2   5   2     2418.84     2351.95     18.59 o 
  -1   5   2      298.45      304.79      3.56 o 
   0   5   2     5154.66     5080.35     40.12 o 
   1   5   2      589.44      592.69      6.25 o 
   2   5   2     6453.12     6418.60     50.52 o 
   3   5   2      318.54      314.93      3.87 o 
   4   5   2     2528.97     2528.99     19.45 o 
   5   5   2      130.97      122.59      2.87 o 
   6   5   2      418.64      406.31      5.78 o 
   7   5   2      591.14      610.40      9.05 o 
   8   5   2       85.72       90.48      5.03 o 
   9   5   2      105.91      101.92      5.37 o 
  10   5   2       10.00        2.86      8.77 o 
  11   5   2       18.14       23.80      5.18 o 
 -10   6   2        5.45       15.85      5.71 o 
  -9   6   2        4.02        0.37      4.66 o 
  -8   6   2       14.40       13.32      7.72 o 
  -7   6   2       17.09        9.09      3.21 o 
  -6   6   2       22.12       23.53      2.57 o 
  -5   6   2       66.77       70.32      3.14 o 
  -4   6   2      236.82      223.35      4.40 o 
  -3   6   2      496.83      492.47      5.93 o 
  -2   6   2      377.31      380.00      4.37 o 
  -1   6   2      681.49      671.59      6.30 o 
   0   6   2      237.81      222.04      2.96 o 
   1   6   2      560.61      534.34      5.47 o 
   2   6   2      434.86      425.25      6.21 o 
   3   6   2      899.39      850.83      8.31 o 
   4   6   2       56.83       69.99      2.41 o 
   5   6   2      891.82      869.10      9.42 o 
   6   6   2        5.76        4.67      1.24 o 
   7   6   2      113.60      115.16      4.08 o 
   8   6   2       17.94       19.20      4.97 o 
   9   6   2       13.94       19.13      5.31 o 
  10   6   2       11.72       11.07      4.18 o 
  11   6   2        3.46        8.25      4.61 o 
  -9   7   2       17.41       17.20      5.56 o 
  -8   7   2       31.57       37.07      6.07 o 
  -7   7   2       57.78       58.18      6.37 o 
  -6   7   2       40.05       42.26      3.36 o 
  -5   7   2      448.68      461.08      8.17 o 
  -4   7   2      265.20      268.79      5.04 o 
  -3   7   2      873.93      871.15      9.27 o 
  -2   7   2      444.66      451.03      5.33 o 
  -1   7   2     2160.55     2081.55     16.17 o 
   0   7   2       29.65       26.99      1.10 o 
   1   7   2     4364.36     4259.27     30.16 o 
   2   7   2        8.65       10.03      0.81 o 
   3   7   2     2584.80     2544.17     19.55 o 
   4   7   2       85.04      100.23      2.34 o 
   5   7   2     1241.67     1225.47     12.49 o 
   6   7   2       39.61       36.24      2.26 o 
   7   7   2      116.41      121.15      4.90 o 
   8   7   2        1.37        0.83      2.47 o 
   9   7   2       33.34       28.38      4.68 o 
  10   7   2        1.04       -1.16      3.44 o 
  -9   8   2       15.32       20.90      6.99 o 
  -8   8   2        1.80        7.72      6.28 o 
  -7   8   2       46.25       47.51      6.48 o 
  -6   8   2        2.70        4.18      2.59 o 
  -5   8   2      155.39      145.70      6.27 o 
  -4   8   2       14.84       16.54      1.85 o 
  -3   8   2       58.57       63.88      2.42 o 
  -2   8   2      163.22      174.28      3.29 o 
  -1   8   2      731.28      723.33      6.86 o 
   0   8   2       39.48       40.24      1.42 o 
   1   8   2      325.46      328.29      3.90 o 
   2   8   2      434.08      434.84      4.96 o 
   3   8   2       50.43       47.95      1.66 o 
   4   8   2       15.27       14.51      1.23 o 
   5   8   2       43.34       45.28      2.24 o 
   6   8   2      210.33      196.92      5.87 o 
   7   8   2        0.58       -1.20      1.96 o 
   8   8   2        4.81        0.06      2.83 o 
   9   8   2       10.31        8.95      3.72 o 
  10   8   2        0.72        3.09      3.74 o 
  -9   9   2       16.00       29.37      9.02 o 
  -8   9   2        6.38        5.59      6.07 o 
  -7   9   2       51.82       48.07      8.47 o 
  -6   9   2       42.29       53.59      4.10 o 
  -5   9   2      165.71      164.73      7.43 o 
  -4   9   2      239.59      245.02      6.75 o 
  -3   9   2      256.24      256.30      5.03 o 
  -2   9   2     1045.93     1025.46     10.21 o 
  -1   9   2      157.88      153.30      2.67 o 
   0   9   2      491.26      532.73      5.35 o 
   1   9   2       59.14       62.54      1.85 o 
   2   9   2       81.73       99.89      2.28 o 
   3   9   2        0.77        0.02      0.74 o 
   4   9   2        3.86        4.38      1.06 o 
   5   9   2       69.30       69.29      3.15 o 
   6   9   2       57.95       70.30      3.66 o 
   7   9   2        4.93        2.70      2.14 o 
   8   9   2      126.45      136.88      8.11 o 
   9   9   2       19.16       18.92      4.54 o 
  10   9   2       32.54       30.19      8.31 o 
  -8  10   2       18.13        8.08      7.58 o 
  -7  10   2        3.52        0.20      5.14 o 
  -6  10   2       30.46       28.82      5.30 o 
  -5  10   2       10.88       16.02      3.07 o 
  -4  10   2       33.91       40.82      5.69 o 
  -3  10   2        1.07        1.94      1.55 o 
  -2  10   2       24.59       22.52      2.04 o 
  -1  10   2        1.41        0.92      1.25 o 
   0  10   2      525.80      493.72      7.05 o 
   1  10   2       86.23       82.79      2.63 o 
   2  10   2      187.73      184.81      6.12 o 
   3  10   2       23.32       16.85      1.83 o 
   4  10   2       20.30       23.30      2.29 o 
   5  10   2       21.03       29.69      2.60 o 
   6  10   2      173.77      182.07      6.06 o 
   7  10   2       21.65       21.79      2.80 o 
   8  10   2       30.29       26.67      4.69 o 
   9  10   2       14.60       16.96      6.55 o 
  10  10   2        2.01        4.08      4.33 o 
  -8  11   2       12.13       14.72      8.14 o 
  -7  11   2        3.15       -0.26      6.38 o 
  -6  11   2        5.34        4.00      6.87 o 
  -5  11   2       25.40       28.62      3.66 o 
  -4  11   2        8.17        4.56      3.42 o 
  -3  11   2       59.87       55.89      3.70 o 
  -2  11   2      100.91       88.90      4.05 o 
  -1  11   2      246.79      256.66      6.84 o 
   0  11   2       34.98       40.38      2.93 o 
   1  11   2      458.66      486.73      8.09 o 
   2  11   2       67.76       79.74      3.82 o 
   3  11   2      679.19      693.47     10.28 o 
   4  11   2       63.15       71.31      3.85 o 
   5  11   2      442.65      446.99     10.76 o 
   6  11   2        3.73        5.27      2.20 o 
   7  11   2      163.29      172.80      7.70 o 
   8  11   2       40.45       48.52      5.62 o 
   9  11   2       54.80       44.13      5.78 o 
  -7  12   2        0.89       -0.04      6.93 o 
  -6  12   2       37.69       30.87      8.04 o 
  -5  12   2        1.99       -0.05      5.61 o 
  -4  12   2       14.86        0.93      3.65 o 
  -3  12   2       32.41       32.29      3.82 o 
  -2  12   2        7.56        5.36      2.68 o 
  -1  12   2      184.76      206.76     10.01 o 
   0  12   2       48.19       41.55      3.93 o 
   1  12   2      193.88      199.47      7.52 o 
   2  12   2       58.25       55.17      3.78 o 
   3  12   2      274.57      277.52      7.22 o 
   4  12   2        1.28        2.18      2.28 o 
   5  12   2      102.07      108.65      6.51 o 
   6  12   2        8.50        0.65      2.68 o 
   7  12   2       51.43       60.71      5.61 o 
   8  12   2        0.81        0.14      3.34 o 
   9  12   2       25.06       19.78      5.04 o 
  -7  13   2       17.37       19.33      8.42 o 
  -6  13   2       11.69        0.22      6.27 o 
  -5  13   2       65.94       87.28      6.90 o 
  -4  13   2       27.69       28.86      9.60 o 
  -3  13   2      264.02      287.23     18.59 o 
  -2  13   2       21.36       25.43      3.82 o 
  -1  13   2      360.62      361.87     12.58 o 
   0  13   2      115.18      115.07      5.91 o 
   1  13   2      156.43      167.78      8.92 o 
   2  13   2      297.01      274.00      8.41 o 
   3  13   2      200.21      237.13      8.52 o 
   4  13   2      186.89      186.79      6.25 o 
   5  13   2       37.76       40.96      5.77 o 
   6  13   2      158.73      163.40      8.80 o 
   7  13   2        7.93       10.53      3.86 o 
   8  13   2       28.07       30.08      8.22 o 
  -6  14   2        2.82        3.21      6.89 o 
  -5  14   2       38.74       51.30      5.90 o 
  -4  14   2       11.07       21.96      6.16 o 
  -3  14   2       53.28       58.93      8.43 o 
  -2  14   2        9.60       17.55      4.24 o 
  -1  14   2       89.87      109.57      6.29 o 
   0  14   2       92.35       95.75      5.94 o 
   1  14   2      168.83      192.92     13.33 o 
   2  14   2      160.22      147.42      6.63 o 
   3  14   2       55.03       61.71      4.84 o 
   4  14   2       86.43       83.39      6.44 o 
   5  14   2       30.83       40.96      7.55 o 
   6  14   2       51.73       48.71      6.42 o 
   7  14   2       10.81        9.80      3.98 o 
   8  14   2       21.04       19.12      9.60 o 
  -5  15   2        3.22       -5.46      6.18 o 
  -4  15   2       60.31       54.22      5.98 o 
  -3  15   2        6.31        9.07      4.32 o 
  -2  15   2      133.91      123.26      6.85 o 
  -1  15   2        4.09       -0.71      3.10 o 
   0  15   2      208.71      217.72      8.05 o 
   1  15   2        8.39        1.91      3.05 o 
   2  15   2      108.15      129.62      6.47 o 
   3  15   2       58.23       65.24      7.72 o 
   4  15   2       30.49       44.16      6.45 o 
   5  15   2       55.76       45.43     11.45 o 
   6  15   2       12.87       17.42      4.54 o 
   7  15   2       22.78       18.91      5.81 o 
  -4  16   2       21.39       18.72      4.84 o 
  -3  16   2        0.18       -1.73      4.10 o 
  -2  16   2       57.18       60.32      5.44 o 
  -1  16   2        5.07        2.91      4.21 o 
   0  16   2       31.07       24.49      4.10 o 
   1  16   2       15.16       21.41      5.46 o 
   2  16   2       10.84       10.84      5.30 o 
   3  16   2       25.50       19.18      5.40 o 
   4  16   2       61.49       75.10      8.14 o 
   5  16   2       22.59       20.31      7.23 o 
   6  16   2       12.96        0.13      7.26 o 
  -3  17   2       18.92       20.20      7.11 o 
  -2  17   2        1.80       -0.62      6.06 o 
  -1  17   2       27.03       19.87      5.77 o 
   0  17   2        2.24       -0.39      4.44 o 
   1  17   2       44.53       29.51      7.99 o 
   2  17   2        2.87       -5.63      5.96 o 
   3  17   2       28.20       16.11      7.50 o 
   4  17   2        9.90       12.42      7.50 o 
   5  17   2       16.22        9.31      7.46 o 
   0  18   2        0.69       -0.11      6.54 o 
   1  18   2       19.75       21.57      7.81 o 
   2  18   2        2.75        5.18      6.77 o 
  -1 -16   3       12.05       13.23      8.64 o 
   0 -16   3       11.57        8.59      8.05 o 
  -4 -15   3       12.33       15.98      5.86 o 
  -3 -15   3      108.91      109.38     12.14 o 
  -2 -15   3       12.80       13.82      8.26 o 
  -1 -15   3      114.50      131.47     14.20 o 
   0 -15   3        7.41       11.89      8.15 o 
   1 -15   3       99.42       95.63      8.59 o 
   2 -15   3        7.20        5.66      5.09 o 
   3 -15   3       26.43       20.70     10.96 o 
  -5 -14   3       39.29       40.73      7.44 o 
  -4 -14   3        0.68       -0.50      5.78 o 
  -3 -14   3       62.27       76.69     10.99 o 
  -2 -14   3        8.26       10.79      4.20 o 
  -1 -14   3       42.95       47.93      5.69 o 
   0 -14   3        4.29       -1.87      3.79 o 
   1 -14   3       44.59       42.27      5.53 o 
   2 -14   3        0.35        2.75      4.99 o 
   3 -14   3       14.65       10.12      7.33 o 
   4 -14   3        2.50        2.21      6.55 o 
  -6 -13   3       69.78       81.00      9.14 o 
  -5 -13   3       63.41       61.38      5.49 o 
  -4 -13   3      110.84      127.44      7.19 o 
  -3 -13   3       39.27       30.90      4.11 o 
  -2 -13   3      171.06      185.50      7.64 o 
  -1 -13   3        8.15        5.95      2.27 o 
   0 -13   3      111.19      107.72      7.92 o 
   1 -13   3       11.83       13.26      3.90 o 
   2 -13   3       56.94       52.75      5.76 o 
   3 -13   3        0.43        1.64      6.91 o 
   4 -13   3       92.46      111.20     12.35 o 
   5 -13   3        0.28       16.41      7.78 o 
   6 -13   3       25.03       27.69      8.70 o 
  -7 -12   3        6.30       -0.86      5.49 o 
  -6 -12   3       37.28       27.23      6.60 o 
  -5 -12   3       11.73        9.45      3.19 o 
  -4 -12   3       21.74       14.83      3.43 o 
  -3 -12   3       12.03        6.97      2.36 o 
  -2 -12   3       53.51       53.24      3.99 o 
  -1 -12   3       53.20       58.48      4.58 o 
   0 -12   3       64.57       69.51      5.01 o 
   1 -12   3        0.01        1.55      1.94 o 
   2 -12   3      130.63      146.38      8.10 o 
   3 -12   3        1.76       -0.41      3.90 o 
   4 -12   3       81.23       83.05     10.99 o 
   5 -12   3        0.49        6.20      7.11 o 
   6 -12   3       21.91       15.65      7.12 o 
  -8 -11   3       41.56       44.85     10.35 o 
  -7 -11   3        6.69        1.61      3.81 o 
  -6 -11   3       65.98       72.06      6.27 o 
  -5 -11   3       33.37       32.04      3.87 o 
  -4 -11   3       61.25       65.98      6.72 o 
  -3 -11   3      168.82      170.96      5.85 o 
  -2 -11   3       72.00       77.12      4.52 o 
  -1 -11   3      131.95      145.21      5.50 o 
   0 -11   3       71.12       71.43      4.23 o 
   1 -11   3      134.78      148.46      6.36 o 
   2 -11   3       35.16       30.91      3.10 o 
   3 -11   3       47.85       59.73      7.11 o 
   4 -11   3        0.14       -3.65      5.78 o 
   5 -11   3       11.43       11.67      6.97 o 
   6 -11   3        3.09        2.54      6.14 o 
   7 -11   3        6.75        6.22      7.07 o 
  -8 -10   3       21.54       23.52      6.23 o 
  -7 -10   3        2.94        2.04      3.31 o 
  -6 -10   3        6.40        5.84      2.74 o 
  -5 -10   3       35.34       33.00      3.30 o 
  -4 -10   3       96.06       99.29      6.99 o 
  -3 -10   3       13.61       14.59      2.74 o 
  -2 -10   3      112.53      117.77      4.57 o 
  -1 -10   3       22.54       30.80      2.78 o 
   0 -10   3       86.06       79.51      5.55 o 
   1 -10   3       31.91       38.00      3.24 o 
   2 -10   3      191.48      176.57      8.58 o 
   3 -10   3       25.84       25.30      2.87 o 
   4 -10   3        8.22        3.79      5.84 o 
   5 -10   3       70.34       64.54      9.38 o 
   6 -10   3        0.64        7.03      6.40 o 
   7 -10   3       18.36        6.60      6.50 o 
   8 -10   3        2.16       11.02      7.90 o 
  -9  -9   3       26.10       17.12      8.44 o 
  -8  -9   3        1.60       -2.93      2.93 o 
  -7  -9   3       59.62       65.94      6.79 o 
  -6  -9   3       23.56       20.69      3.74 o 
  -5  -9   3       69.52       78.21      5.04 o 
  -4  -9   3       15.00       21.58      2.86 o 
  -3  -9   3       18.40       23.51      2.53 o 
  -2  -9   3       10.40       14.09      1.95 o 
  -1  -9   3      116.37      133.67      4.57 o 
   0  -9   3       33.45       41.99      3.33 o 
   1  -9   3        9.78        9.17      1.85 o 
   2  -9   3      223.74      227.34      7.05 o 
   3  -9   3       17.78       19.53      2.41 o 
   4  -9   3       91.07       89.33      6.84 o 
   5  -9   3       10.87        9.21      5.98 o 
   6  -9   3       58.79       58.39      9.00 o 
   7  -9   3        1.42        6.17      5.82 o 
   8  -9   3       22.19       20.75      8.10 o 
  -9  -8   3        5.63        1.04      4.10 o 
  -8  -8   3        0.14       -2.18      2.61 o 
  -7  -8   3       19.87       15.40      2.88 o 
  -6  -8   3       26.92       20.56      3.08 o 
  -5  -8   3      122.65      141.32      8.39 o 
  -4  -8   3       38.32       31.02      3.90 o 
  -3  -8   3      145.56      155.25      4.93 o 
  -2  -8   3       93.94      110.96      3.47 o 
  -1  -8   3      409.42      407.01      6.69 o 
   0  -8   3      216.74      226.25      4.97 o 
   1  -8   3      245.89      233.10      4.91 o 
   2  -8   3      587.63      590.47      8.76 o 
   3  -8   3       49.45       43.38      3.04 o 
   4  -8   3      235.68      220.21     13.62 o 
   5  -8   3       12.23       17.29      6.08 o 
   6  -8   3       90.02       91.16     10.25 o 
   7  -8   3        3.36        9.20      6.12 o 
   8  -8   3       22.24       30.49      8.03 o 
   9  -8   3        0.14        3.67      7.38 o 
  -9  -7   3        0.13        3.58      3.90 o 
  -8  -7   3       14.88       12.86      3.35 o 
  -7  -7   3        2.04        5.07      2.22 o 
  -6  -7   3       30.47       31.16      3.38 o 
  -5  -7   3       14.55       14.61      2.27 o 
  -4  -7   3      567.93      566.37      9.83 o 
  -3  -7   3        1.87        1.93      1.02 o 
  -2  -7   3      851.79      825.18      9.52 o 
  -1  -7   3      353.94      333.96      5.65 o 
   0  -7   3      387.93      369.35      7.61 o 
   1  -7   3      378.04      366.37      6.01 o 
   2  -7   3      365.14      356.65      6.09 o 
   3  -7   3       34.82       39.44      2.11 o 
   4  -7   3       45.98       49.94      4.64 o 
   5  -7   3      179.78      193.91      7.33 o 
   6  -7   3        8.48       13.22      3.49 o 
   7  -7   3       16.05       10.74      3.79 o 
   8  -7   3        1.90        4.27      6.18 o 
   9  -7   3        9.55        8.77      7.03 o 
 -10  -6   3        2.28        4.37      4.49 o 
  -9  -6   3        3.94        5.57      3.23 o 
  -8  -6   3       58.45       54.21      5.48 o 
  -7  -6   3       25.50       19.84      5.37 o 
  -6  -6   3      367.59      349.56     14.75 o 
  -5  -6   3       10.29        8.28      1.84 o 
  -4  -6   3      914.96      893.13     11.74 o 
  -3  -6   3       59.20       61.83      2.55 o 
  -2  -6   3     1283.02     1258.87     12.77 o 
  -1  -6   3      293.17      293.63      4.94 o 
   0  -6   3     1968.44     1973.80     20.51 o 
   1  -6   3      524.00      496.86      7.00 o 
   2  -6   3      519.76      522.93      7.43 o 
   3  -6   3      572.51      569.36      9.50 o 
   4  -6   3      194.66      188.71      5.11 o 
   5  -6   3      369.32      364.89     10.95 o 
   6  -6   3        1.98       -0.32      4.27 o 
   7  -6   3      135.74      149.80     13.77 o 
   8  -6   3       14.35        7.61      4.24 o 
   9  -6   3       49.33       45.01      9.22 o 
  10  -6   3        0.20        8.93      7.16 o 
 -10  -5   3       18.02       36.42     11.47 o 
  -9  -5   3       12.07        9.99      3.28 o 
  -8  -5   3       32.77       27.05      3.28 o 
  -7  -5   3      157.87      173.61      7.08 o 
  -6  -5   3       91.20       93.08      5.03 o 
  -5  -5   3      583.47      595.90     10.10 o 
  -4  -5   3      128.45      132.09      3.55 o 
  -3  -5   3      742.61      726.67      7.63 o 
  -2  -5   3       42.79       38.05      1.69 o 
  -1  -5   3     1451.93     1458.74     18.13 o 
   0  -5   3       33.91       32.17      1.52 o 
   1  -5   3      688.72      659.69      6.97 o 
   2  -5   3      704.65      729.92     10.09 o 
   3  -5   3      585.40      575.83      8.00 o 
   4  -5   3      747.71      748.93     11.12 o 
   5  -5   3      109.27      110.65      5.88 o 
   6  -5   3      108.97      105.26      6.11 o 
   7  -5   3       50.42       50.54      4.99 o 
   8  -5   3       36.22       38.17      7.09 o 
   9  -5   3       12.67       15.20      6.59 o 
  10  -5   3        8.91        5.77      7.14 o 
 -10  -4   3       26.00       19.42      5.08 o 
  -9  -4   3       53.26       54.16      8.07 o 
  -8  -4   3       45.54       42.62      3.72 o 
  -7  -4   3      337.77      319.17      8.49 o 
  -6  -4   3       83.13       80.18      4.54 o 
  -5  -4   3      468.72      446.80      7.59 o 
  -4  -4   3        8.02        6.03      1.12 o 
  -3  -4   3     2091.43     2038.77     21.34 o 
  -2  -4   3       90.58       91.67      2.05 o 
  -1  -4   3     2321.46     2259.22     19.67 o 
   0  -4   3     2473.30     2633.08     22.17 o 
   1  -4   3     1816.78     1763.75     26.82 o 
   2  -4   3     1852.40     1930.89     18.29 o 
   3  -4   3     2219.28     2180.71     21.71 o 
   4  -4   3      533.09      520.82      7.04 o 
   5  -4   3      196.37      190.54      4.39 o 
   6  -4   3      508.09      497.61     10.69 o 
   7  -4   3       83.57       90.96      5.29 o 
   8  -4   3      108.37      121.70      7.41 o 
   9  -4   3        2.46       -3.67      3.91 o 
  10  -4   3       43.23       44.38      5.86 o 
 -10  -3   3        1.82        0.37      7.95 o 
  -9  -3   3       25.55       32.11      4.11 o 
  -8  -3   3       44.91       47.33      3.76 o 
  -7  -3   3       71.66       78.90      4.23 o 
  -6  -3   3      145.55      154.84      7.42 o 
  -5  -3   3        3.06        7.89      1.71 o 
  -4  -3   3      970.57      956.22     11.76 o 
  -3  -3   3       12.52        9.09      1.04 o 
  -2  -3   3     1223.66     1274.88     12.04 o 
  -1  -3   3       62.57       52.14      1.54 o 
   0  -3   3     1760.97     1786.20     15.30 o 
   1  -3   3       56.32       54.65      1.45 o 
   2  -3   3      832.36      824.74      9.06 o 
   3  -3   3       73.03       75.30      2.53 o 
   4  -3   3      346.17      341.57      5.19 o 
   5  -3   3        3.16        1.18      1.29 o 
   6  -3   3      281.06      277.75      6.46 o 
   7  -3   3       40.91       38.79      3.83 o 
   8  -3   3       33.43       33.87      4.08 o 
   9  -3   3       23.89       24.47      4.80 o 
  10  -3   3        9.66        8.43      3.51 o 
 -10  -2   3       23.01       26.22      5.04 o 
  -9  -2   3       24.28       19.50      5.30 o 
  -8  -2   3       56.58       56.23      3.96 o 
  -7  -2   3       13.56       13.52      2.33 o 
  -6  -2   3      318.01      320.64      7.72 o 
  -5  -2   3      125.64      129.39      3.58 o 
  -4  -2   3     1623.08     1693.03     17.18 o 
  -3  -2   3      100.59      111.16      2.40 o 
  -2  -2   3     1845.51     1794.94     18.59 o 
  -1  -2   3      599.16      635.92      6.86 o 
   0  -2   3     8004.46     8060.54     67.67 o 
   1  -2   3      194.91      187.86      2.92 o 
   2  -2   3     3687.27     3559.21     32.10 o 
   3  -2   3      951.18      940.97     10.75 o 
   4  -2   3     1183.52     1141.90     12.41 o 
   5  -2   3      593.48      576.08      7.74 o 
   6  -2   3      370.18      372.15      7.05 o 
   7  -2   3      176.77      182.91      6.53 o 
   8  -2   3       41.47       40.06      4.20 o 
   9  -2   3       61.63       66.13      5.46 o 
  10  -2   3        4.36        4.52      3.37 o 
  11  -2   3        2.81       -1.34      4.11 o 
 -10  -1   3       13.02        7.60      4.06 o 
  -9  -1   3        5.59        3.74      2.42 o 
  -8  -1   3       18.11       13.46      2.54 o 
  -7  -1   3       67.58       76.81      4.06 o 
  -6  -1   3       95.39       92.57      4.42 o 
  -5  -1   3       95.30       89.21      2.97 o 
  -4  -1   3      181.28      190.25      3.87 o 
  -3  -1   3      278.76      295.56      4.04 o 
  -2  -1   3      799.27      786.13      7.44 o 
  -1  -1   3      192.85      164.06      2.47 o 
   0  -1   3      464.67      516.18      5.46 o 
   1  -1   3      305.18      287.78      3.93 o 
   2  -1   3       57.20       60.22      1.73 o 
   3  -1   3      992.76      999.86      9.56 o 
   4  -1   3      366.57      381.87      4.85 o 
   5  -1   3      190.02      189.86      3.85 o 
   6  -1   3       12.36       13.45      1.71 o 
   7  -1   3       37.36       37.83      6.84 o 
   8  -1   3       13.07       10.13      3.20 o 
   9  -1   3        1.46        1.80      2.94 o 
  10  -1   3        1.03       -1.77      2.99 o 
  11  -1   3        3.57       -2.30      3.81 o 
 -10   0   3       13.52       17.52      5.82 o 
  -9   0   3        9.51        8.92      2.69 o 
  -8   0   3       62.01       62.70      4.07 o 
  -7   0   3      101.82      109.90      5.26 o 
  -6   0   3      409.15      414.35      7.71 o 
  -5   0   3      262.74      255.86      4.74 o 
  -4   0   3        5.48        6.52      0.81 o 
  -3   0   3     1554.04     1490.35     13.77 o 
  -2   0   3      142.77      138.00      2.37 o 
  -1   0   3     4098.49     4206.32     40.98 o 
   0   0   3      779.65      842.97      8.46 o 
   1   0   3     8058.69     7925.18     74.80 o 
   2   0   3       11.79        2.73      0.83 o 
   3   0   3     3102.58     3101.30     26.21 o 
   4   0   3       17.70       19.26      1.21 o 
   5   0   3      664.89      643.79      7.69 o 
   6   0   3       80.77       94.25      3.09 o 
   7   0   3      209.07      208.72     11.42 o 
   8   0   3       37.42       46.23      4.69 o 
   9   0   3       32.37       28.42      4.19 o 
  10   0   3       13.02        8.70      3.74 o 
  11   0   3       13.23        7.61      4.34 o 
 -10   1   3        0.02       -3.61      4.82 o 
  -9   1   3       12.72       16.71      3.01 o 
  -8   1   3        0.16        0.42      1.91 o 
  -7   1   3        8.08        6.22      1.92 o 
  -6   1   3       30.89       36.37      2.68 o 
  -5   1   3      174.01      170.22      4.10 o 
  -4   1   3       42.36       48.83      2.05 o 
  -3   1   3      748.54      720.38      8.75 o 
  -2   1   3      159.05      172.49      2.97 o 
  -1   1   3        4.56        1.94      0.54 o 
   0   1   3       18.25       11.05      0.71 o 
   1   1   3     2719.66     2761.44     28.45 o 
   2   1   3      249.69      269.92      3.99 o 
   3   1   3        1.49        3.26      0.58 o 
   4   1   3      211.89      188.14      2.89 o 
   5   1   3       48.65       46.51      2.28 o 
   6   1   3        2.68        1.54      1.25 o 
   7   1   3      208.22      207.64      7.42 o 
   8   1   3        0.99       -1.66      2.28 o 
   9   1   3        8.12        8.57      3.04 o 
  10   1   3       10.05        7.32      3.40 o 
  11   1   3        0.20       -3.50      5.67 o 
 -10   2   3        0.91        4.77      5.48 o 
  -9   2   3       48.89       45.11      5.41 o 
  -8   2   3        5.85        7.35      2.42 o 
  -7   2   3      145.42      148.48      5.55 o 
  -6   2   3      143.97      147.03      5.07 o 
  -5   2   3      362.84      358.59      6.44 o 
  -4   2   3      337.30      318.26      5.52 o 
  -3   2   3     1205.90     1148.69     12.10 o 
  -2   2   3     3199.98     3095.22     26.15 o 
  -1   2   3     1133.18     1150.34     11.85 o 
   0   2   3     5648.98     5855.28     48.84 o 
   1   2   3       79.72       82.25      1.42 o 
   2   2   3     1011.30     1048.52     11.02 o 
   3   2   3      493.84      516.20      5.50 o 
   4   2   3     1108.62     1112.07     10.62 o 
   5   2   3       29.87       33.68      1.65 o 
   6   2   3      201.36      207.85      4.07 o 
   7   2   3      119.25      114.65      4.15 o 
   8   2   3      152.31      150.09      5.84 o 
   9   2   3       40.61       42.66      4.19 o 
  10   2   3       20.94       21.33      3.81 o 
  11   2   3       20.96       15.22      5.89 o 
 -10   3   3        5.28        1.52      4.83 o 
  -9   3   3        2.44        0.65      3.33 o 
  -8   3   3       20.57       15.50      3.01 o 
  -7   3   3        0.79        2.47      1.78 o 
  -6   3   3      222.77      220.39      5.45 o 
  -5   3   3       62.86       52.77      2.48 o 
  -4   3   3       64.04       57.26      2.26 o 
  -3   3   3       25.17       21.58      1.10 o 
  -2   3   3      232.85      198.22      2.52 o 
  -1   3   3     1053.59      989.00      9.73 o 
   0   3   3        4.91        4.16      0.42 o 
   1   3   3      571.61      650.77      8.06 o 
   2   3   3      315.60      326.19      3.72 o 
   3   3   3       79.33       82.00      1.81 o 
   4   3   3      401.36      398.18      5.03 o 
   5   3   3       11.49       14.11      1.32 o 
   6   3   3      237.77      236.50      4.50 o 
   7   3   3      221.88      223.63      5.32 o 
   8   3   3       22.19       23.36      3.14 o 
   9   3   3       30.35       34.13      3.85 o 
  10   3   3        0.19        4.66      3.14 o 
  11   3   3        6.01        4.63      4.15 o 
 -10   4   3       22.47       27.04     10.75 o 
  -9   4   3        4.49        8.33      3.95 o 
  -8   4   3       96.71       92.59     10.24 o 
  -7   4   3       14.83       10.59      2.54 o 
  -6   4   3      157.97      158.30      6.56 o 
  -5   4   3       91.38       92.65      3.13 o 
  -4   4   3      584.92      579.00      7.58 o 
  -3   4   3      806.90      780.40      8.68 o 
  -2   4   3      512.71      533.36      6.01 o 
  -1   4   3     1280.43     1201.85     11.83 o 
   0   4   3      131.18      117.21      1.83 o 
   1   4   3     6837.28     6897.06     63.91 o 
   2   4   3     2393.10     2321.68     19.91 o 
   3   4   3     4129.19     4233.84     35.94 o 
   4   4   3      154.39      167.41      2.73 o 
   5   4   3     2127.39     2141.55     18.44 o 
   6   4   3      120.15      119.47      4.01 o 
   7   4   3      559.48      580.83      9.31 o 
   8   4   3       27.43       22.95      3.29 o 
   9   4   3       56.39       56.44      4.49 o 
  10   4   3       30.10       41.48      4.35 o 
  11   4   3       15.03       13.19      4.59 o 
 -10   5   3        0.43       -5.02      5.02 o 
  -9   5   3       11.30        1.69      4.99 o 
  -8   5   3        6.99        6.95      3.45 o 
  -7   5   3        9.68        8.04      2.52 o 
  -6   5   3        1.13        0.65      1.87 o 
  -5   5   3       63.39       65.08      2.83 o 
  -4   5   3       27.29       27.15      1.47 o 
  -3   5   3      451.58      451.37      5.29 o 
  -2   5   3       90.72       86.91      1.63 o 
  -1   5   3     1488.52     1502.08     12.25 o 
   0   5   3      624.05      662.92      6.54 o 
   1   5   3     2098.71     2274.22     18.40 o 
   2   5   3      137.99      176.99      2.80 o 
   3   5   3     2096.73     2090.08     16.83 o 
   4   5   3       38.43       45.76      1.57 o 
   5   5   3      884.57      867.51      8.33 o 
   6   5   3       23.51       19.61      1.79 o 
   7   5   3       32.88       40.76      3.70 o 
   8   5   3       16.83       20.61      3.52 o 
   9   5   3       41.95       46.62      5.29 o 
  10   5   3        4.49        8.50      3.18 o 
  11   5   3       12.75       14.00      4.69 o 
 -10   6   3        0.12       -1.70      5.20 o 
  -9   6   3       18.48       14.97      5.52 o 
  -8   6   3        0.97       -2.92      2.92 o 
  -7   6   3       94.34      104.00      5.51 o 
  -6   6   3       80.61       69.07      4.30 o 
  -5   6   3      779.28      798.96     12.30 o 
  -4   6   3      474.15      465.97      5.98 o 
  -3   6   3      626.60      655.76      8.15 o 
  -2   6   3     2699.77     2850.71     22.36 o 
  -1   6   3     3171.83     3322.83     27.13 o 
   0   6   3     1949.33     2048.79     16.19 o 
   1   6   3     2420.91     2564.86     19.10 o 
   2   6   3     1580.32     1594.55     12.96 o 
   3   6   3        8.11        9.11      0.82 o 
   4   6   3     1422.00     1419.75     12.40 o 
   5   6   3       32.98       36.54      1.78 o 
   6   6   3      555.51      566.86      7.85 o 
   7   6   3       17.36       15.05      2.87 o 
   8   6   3      207.68      223.17      7.04 o 
   9   6   3        0.91        4.48      3.97 o 
  10   6   3        4.10       -2.72      3.35 o 
  11   6   3        0.19        5.38      4.23 o 
  -9   7   3        6.04        5.90      5.49 o 
  -8   7   3       33.50       32.99      6.03 o 
  -7   7   3       28.39       18.09      3.83 o 
  -6   7   3      128.86      129.41      5.80 o 
  -5   7   3      112.56      115.32      5.04 o 
  -4   7   3      228.35      256.25      4.30 o 
  -3   7   3      328.86      341.07      4.57 o 
  -2   7   3      107.01      110.55      2.35 o 
  -1   7   3      417.01      416.53      4.48 o 
   0   7   3        6.51        9.26      0.76 o 
   1   7   3      106.78      101.94      1.78 o 
   2   7   3     1653.27     1638.92     13.04 o 
   3   7   3       78.50       76.16      1.80 o 
   4   7   3      540.42      507.85      5.61 o 
   5   7   3        4.49        1.95      1.10 o 
   6   7   3       68.19       78.16      3.51 o 
   7   7   3       29.50       28.04      2.94 o 
   8   7   3        3.04        2.83      2.49 o 
   9   7   3        9.25        2.67      3.89 o 
  10   7   3       10.78        7.10      3.78 o 
  11   7   3        0.69        4.37      4.57 o 
  -9   8   3        0.89        0.65      4.97 o 
  -8   8   3       93.61       82.22      8.16 o 
  -7   8   3        6.71        1.16      4.00 o 
  -6   8   3      124.59      128.94      6.82 o 
  -5   8   3        2.96        5.14      1.73 o 
  -4   8   3      157.23      158.79      3.50 o 
  -3   8   3       18.77       21.82      2.07 o 
  -2   8   3     1060.62     1016.27      9.90 o 
  -1   8   3      279.78      277.76      3.97 o 
   0   8   3      927.37      938.59      8.23 o 
   1   8   3     1581.76     1643.13     13.82 o 
   2   8   3      180.67      196.22      2.79 o 
   3   8   3      399.20      413.79      4.82 o 
   4   8   3       33.83       31.57      1.62 o 
   5   8   3      172.58      174.82      4.36 o 
   6   8   3      212.07      210.95      5.28 o 
   7   8   3       16.69       22.33      2.70 o 
   8   8   3      127.53      127.24      8.62 o 
   9   8   3        8.12       11.15      3.31 o 
  10   8   3       15.94        9.79      4.40 o 
  -9   9   3        0.16       -2.33      5.84 o 
  -8   9   3       11.05       12.67      6.94 o 
  -7   9   3        3.36       -0.21      4.41 o 
  -6   9   3       19.56       17.15      3.75 o 
  -5   9   3        7.96        8.72      2.53 o 
  -4   9   3      166.05      164.55      4.56 o 
  -3   9   3       21.39       22.60      1.74 o 
  -2   9   3       49.46       57.71      2.28 o 
  -1   9   3      261.63      263.55      4.25 o 
   0   9   3       65.22       64.95      1.78 o 
   1   9   3       54.22       57.19      1.76 o 
   2   9   3      155.29      158.88      2.80 o 
   3   9   3       84.88       90.36      2.36 o 
   4   9   3      206.72      196.16      4.02 o 
   5   9   3        2.48        4.13      2.24 o 
   6   9   3        0.10        2.12      1.95 o 
   7   9   3       13.43       10.78      2.46 o 
   8   9   3       15.11       18.14      3.15 o 
   9   9   3       29.60       28.73      6.50 o 
  10   9   3        0.26       -0.95      3.92 o 
  -8  10   3        2.09        8.13      6.71 o 
  -7  10   3       30.86       18.02      6.97 o 
  -6  10   3        0.07       -3.19      5.18 o 
  -5  10   3      169.92      176.13      9.16 o 
  -4  10   3        9.50        8.31      2.58 o 
  -3  10   3      344.39      356.55      6.67 o 
  -2  10   3      479.00      476.99      7.27 o 
  -1  10   3       50.25       60.91      2.52 o 
   0  10   3     1009.46     1033.59     10.93 o 
   1  10   3       87.41       83.49      2.75 o 
   2  10   3      981.16      956.12     11.70 o 
   3  10   3        2.78        7.90      1.53 o 
   4  10   3      586.20      578.80      9.13 o 
   5  10   3        1.17        0.39      1.79 o 
   6  10   3      236.80      242.64      6.40 o 
   7  10   3       13.03       13.47      2.67 o 
   8  10   3       54.13       52.32      4.40 o 
   9  10   3        3.72        2.47      3.60 o 
  10  10   3        8.28        8.61      7.86 o 
  -8  11   3        1.12        8.65      7.29 o 
  -7  11   3       37.35       35.01      7.83 o 
  -6  11   3        8.77       10.68      6.03 o 
  -5  11   3       17.13       21.33      4.00 o 
  -4  11   3       99.53      102.67      6.28 o 
  -3  11   3        1.86        1.53      2.32 o 
  -2  11   3      325.00      330.16      7.21 o 
  -1  11   3        1.41        4.66      1.79 o 
   0  11   3      355.28      366.48      7.52 o 
   1  11   3        3.20        0.55      1.54 o 
   2  11   3      356.45      354.35      7.74 o 
   3  11   3      274.86      282.28      6.99 o 
   4  11   3      154.86      166.09      5.92 o 
   5  11   3      142.37      132.06      4.81 o 
   6  11   3      117.94      129.05      5.23 o 
   7  11   3        8.91        9.85      2.57 o 
   8  11   3       31.39       24.91      4.12 o 
   9  11   3        1.75        3.97      3.90 o 
  -7  12   3        0.81        4.41      6.80 o 
  -6  12   3      123.06      120.72     12.12 o 
  -5  12   3       23.87       20.71      6.57 o 
  -4  12   3      427.68      458.99     12.96 o 
  -3  12   3       97.79       96.84      6.52 o 
  -2  12   3      356.62      384.78      9.90 o 
  -1  12   3       91.65       94.41      5.39 o 
   0  12   3      494.27      482.80     14.26 o 
   1  12   3        5.38        1.77      2.51 o 
   2  12   3      288.23      295.87      8.60 o 
   3  12   3       88.47       93.40      6.24 o 
   4  12   3       53.43       57.56      3.68 o 
   5  12   3      149.28      154.68      6.27 o 
   6  12   3       61.93       65.56      4.14 o 
   7  12   3       37.43       35.27      3.49 o 
   8  12   3        2.39        2.30      3.10 o 
   9  12   3       14.09        6.95      4.21 o 
  -7  13   3        8.80        8.70      7.90 o 
  -6  13   3       65.37       65.35     10.02 o 
  -5  13   3       19.44       27.47      7.64 o 
  -4  13   3      145.46      145.75      8.23 o 
  -3  13   3        0.21       -2.98      2.98 o 
  -2  13   3      163.69      164.71      6.64 o 
  -1  13   3        1.24       -0.29      2.49 o 
   0  13   3      238.90      231.20      7.76 o 
   1  13   3       22.79       21.46      3.47 o 
   2  13   3      331.77      352.80     15.78 o 
   3  13   3      205.84      216.30      7.63 o 
   4  13   3      160.73      160.63      6.05 o 
   5  13   3      121.72      126.51      5.85 o 
   6  13   3       23.38       20.88      3.10 o 
   7  13   3       23.25       15.73      5.89 o 
   8  13   3        8.54       11.07      5.26 o 
   9  13   3       12.59       16.18      6.65 o 
  -6  14   3       18.03       18.57      8.04 o 
  -5  14   3       18.97       19.23      7.81 o 
  -4  14   3       10.12        8.43      4.06 o 
  -3  14   3       42.14       48.14      8.33 o 
  -2  14   3       25.72       29.19      9.35 o 
  -1  14   3      278.56      291.88      9.03 o 
   0  14   3        7.27        7.75      3.23 o 
   1  14   3      318.04      337.34      9.77 o 
   2  14   3       69.49       67.53      5.24 o 
   3  14   3      169.94      159.38      7.07 o 
   4  14   3       36.41       40.11      4.45 o 
   5  14   3       20.02       16.95      3.22 o 
   6  14   3       41.48       54.74      5.91 o 
   7  14   3        3.58        7.90      4.06 o 
   8  14   3       10.44        6.14      5.08 o 
  -5  15   3       24.27       19.95      8.16 o 
  -4  15   3        4.44        8.95      6.81 o 
  -3  15   3      134.76      141.56      8.08 o 
  -2  15   3        0.10        0.28      3.15 o 
  -1  15   3      187.93      180.59      7.44 o 
   0  15   3       24.27       26.14      6.71 o 
   1  15   3      155.11      155.37     10.00 o 
   2  15   3       54.15       63.01      5.61 o 
   3  15   3       36.22       33.93      4.35 o 
   4  15   3       26.19       27.13      6.22 o 
   5  15   3       34.27       32.14     14.68 o 
   6  15   3       27.49       33.43      5.34 o 
   7  15   3       56.86       51.88      7.24 o 
  -4  16   3       26.14       20.79      7.51 o 
  -3  16   3       21.04       21.71      4.88 o 
  -2  16   3       61.16       58.59      6.09 o 
  -1  16   3        5.70       10.15      3.81 o 
   0  16   3       63.59       64.79      5.44 o 
   1  16   3        9.57        8.98      3.45 o 
   2  16   3       33.34       32.66      4.33 o 
   3  16   3        1.23        6.23      3.50 o 
   4  16   3       44.13       43.19      6.87 o 
   5  16   3        0.39        3.38      4.80 o 
   6  16   3       24.54       33.59      8.66 o 
  -3  17   3        0.17        5.23      6.40 o 
  -2  17   3       22.63       24.46      5.04 o 
  -1  17   3        0.44       -2.31      3.45 o 
   0  17   3       64.13       63.06      5.62 o 
   1  17   3       11.46       13.47      3.82 o 
   2  17   3       58.28       60.81      7.38 o 
   3  17   3        1.00       -0.51      6.22 o 
   4  17   3       88.56       76.05     10.30 o 
   5  17   3        7.59        3.84      6.75 o 
  -1  18   3        0.18        8.04      6.23 o 
   0  18   3        6.63        8.95      6.46 o 
   1  18   3        4.44        4.79      6.18 o 
   2  18   3        2.82       -5.12      6.14 o 
   3  18   3       32.13       31.62      8.03 o 
  -2 -15   4       48.51       50.70      7.47 o 
  -1 -15   4        1.66        1.95      7.20 o 
   0 -15   4       77.93      102.97     13.01 o 
   1 -15   4        2.92       -1.55      5.37 o 
   2 -15   4       43.83       63.24      8.19 o 
  -4 -14   4       61.52       59.66      6.50 o 
  -3 -14   4       88.83       92.14      7.40 o 
  -2 -14   4       94.78      121.03      7.26 o 
  -1 -14   4      124.70      143.18      7.67 o 
   0 -14   4       19.88       20.05      4.80 o 
   1 -14   4      109.87      120.44      8.29 o 
   2 -14   4        0.66       -4.35      6.94 o 
   3 -14   4       28.97       30.64      9.14 o 
   4 -14   4        0.99       -3.15      6.41 o 
  -5 -13   4       55.42       45.72     10.13 o 
  -4 -13   4       53.17       66.90      6.75 o 
  -3 -13   4      124.35      140.25      8.96 o 
  -2 -13   4       22.82       25.06      4.80 o 
  -1 -13   4       48.91       59.31      4.36 o 
   0 -13   4       18.29       15.55      3.12 o 
   1 -13   4       43.36       58.85      6.89 o 
   2 -13   4       23.33       28.64      6.25 o 
   3 -13   4       28.70       33.82      9.36 o 
   4 -13   4        0.47       11.15      7.87 o 
   5 -13   4       29.85       31.00      9.66 o 
  -6 -12   4        6.76        5.48      4.97 o 
  -5 -12   4      114.23      119.68      9.14 o 
  -4 -12   4       18.72       20.77      4.31 o 
  -3 -12   4       49.15       50.97      4.75 o 
  -2 -12   4       20.68       19.62      3.31 o 
  -1 -12   4        8.95        8.78      2.50 o 
   0 -12   4       46.57       44.37      3.81 o 
   1 -12   4       26.05       19.16      2.97 o 
   2 -12   4       12.49       11.00      3.38 o 
   3 -12   4       21.78       34.38      8.91 o 
   4 -12   4       22.51       18.68      8.18 o 
   5 -12   4        7.16       16.02      7.80 o 
   6 -12   4        3.81        5.51      7.54 o 
  -7 -11   4       45.22       50.05     10.00 o 
  -6 -11   4        3.10        2.15      4.01 o 
  -5 -11   4       45.57       48.75      6.70 o 
  -4 -11   4        0.18       -0.03      2.11 o 
  -3 -11   4       27.76       29.74      3.79 o 
  -2 -11   4       17.33       19.37      3.04 o 
  -1 -11   4      243.76      261.17      8.09 o 
   0 -11   4       39.38       43.10      3.51 o 
   1 -11   4      122.15      126.06      6.60 o 
   2 -11   4       60.86       62.09      4.22 o 
   3 -11   4       36.92       26.85      4.11 o 
   4 -11   4       30.10       20.43      7.94 o 
   5 -11   4       17.73       13.38      7.48 o 
   6 -11   4       10.06        4.29      7.23 o 
   7 -11   4        1.34        0.47      6.20 o 
  -8 -10   4       17.31       11.15      5.12 o 
  -7 -10   4        1.91        1.94      4.01 o 
  -6 -10   4       26.87       17.67      4.73 o 
  -5 -10   4        0.70       -2.47      2.47 o 
  -4 -10   4       46.94       47.67      4.17 o 
  -3 -10   4        1.50       -0.71      1.78 o 
  -2 -10   4       88.28       86.88      8.31 o 
  -1 -10   4        0.56        2.08      2.38 o 
   0 -10   4       30.16       29.05      2.88 o 
   1 -10   4       11.35       10.10      2.14 o 
   2 -10   4       26.72       36.61      3.55 o 
   3 -10   4       27.15       19.17      3.40 o 
   4 -10   4        0.80       -2.50      2.50 o 
   5 -10   4       26.06       19.88      7.38 o 
   6 -10   4        4.21        6.60      7.13 o 
   7 -10   4        7.62        2.84      6.64 o 
   8 -10   4        3.36        6.32      7.50 o 
  -8  -9   4       29.36       22.02      6.95 o 
  -7  -9   4       11.65       11.60      4.40 o 
  -6  -9   4       48.01       49.12      5.16 o 
  -5  -9   4       10.11        9.46      2.52 o 
  -4  -9   4      267.75      256.04      8.15 o 
  -3  -9   4        5.70        4.48      2.48 o 
  -2  -9   4      455.85      497.20     10.65 o 
  -1  -9   4       36.69       27.30      3.13 o 
   0  -9   4      138.77      141.41      6.60 o 
   1  -9   4      212.60      198.29      5.60 o 
   2  -9   4      264.56      270.45      6.80 o 
   3  -9   4      106.96      103.85      6.04 o 
   4  -9   4       96.14       92.93      5.98 o 
   5  -9   4      157.50      145.79     13.03 o 
   6  -9   4       25.31       12.34      6.93 o 
   7  -9   4       37.20       37.37      8.48 o 
   8  -9   4        5.91        6.65      6.78 o 
  -9  -8   4        5.32        8.06      4.50 o 
  -8  -8   4       12.45       12.51      4.08 o 
  -7  -8   4       10.73       10.26      3.95 o 
  -6  -8   4       23.77       19.54      4.36 o 
  -5  -8   4      111.59      114.44      7.54 o 
  -4  -8   4       12.44       21.31      3.48 o 
  -3  -8   4      171.65      145.07      8.28 o 
  -2  -8   4       19.60       15.88      2.25 o 
  -1  -8   4      455.75      439.21     10.40 o 
   0  -8   4        3.79        4.92      1.56 o 
   1  -8   4      237.15      220.68      6.41 o 
   2  -8   4       17.02       11.42      1.94 o 
   3  -8   4      127.10      132.19      5.70 o 
   4  -8   4        0.24       -0.86      2.05 o 
   5  -8   4      104.52       90.63      7.08 o 
   6  -8   4        4.91       -0.60      5.75 o 
   7  -8   4        7.97       17.72      7.32 o 
   8  -8   4        1.93       10.35      6.66 o 
   9  -8   4        3.79       15.24      8.13 o 
  -9  -7   4       15.86        4.87      4.48 o 
  -8  -7   4       24.83       23.17      4.47 o 
  -7  -7   4      101.09       89.73      5.76 o 
  -6  -7   4       21.16       19.92      2.98 o 
  -5  -7   4      566.35      557.38     11.50 o 
  -4  -7   4       15.43       12.60      2.22 o 
  -3  -7   4      946.80      913.06     18.79 o 
  -2  -7   4       32.26       23.47      1.94 o 
  -1  -7   4     1448.83     1425.94     17.83 o 
   0  -7   4        0.09       -0.01      1.03 o 
   1  -7   4     1658.30     1616.06     18.01 o 
   2  -7   4       71.00       70.48      4.53 o 
   3  -7   4      840.85      829.84     15.54 o 
   4  -7   4      134.80      131.48      5.71 o 
   5  -7   4      130.41      128.64     10.78 o 
   6  -7   4       58.86       48.86      8.26 o 
   7  -7   4       35.67       35.70      8.03 o 
   8  -7   4       36.32       25.74      7.63 o 
   9  -7   4        5.21        2.03      7.25 o 
  -9  -6   4       19.58       16.19      4.45 o 
  -8  -6   4       27.90       28.88      4.54 o 
  -7  -6   4      130.87      129.83      6.54 o 
  -6  -6   4       50.30       47.78      3.99 o 
  -5  -6   4      114.99      112.46      4.56 o 
  -4  -6   4      145.21      129.36      4.38 o 
  -3  -6   4      479.29      461.17      7.37 o 
  -2  -6   4      181.85      178.39      4.71 o 
  -1  -6   4      603.53      598.66      8.99 o 
   0  -6   4      167.56      158.21      3.99 o 
   1  -6   4       16.40       19.93      1.60 o 
   2  -6   4      401.84      400.06      8.39 o 
   3  -6   4      111.58      114.64      4.58 o 
   4  -6   4       78.74       76.09      4.66 o 
   5  -6   4       10.17        3.58      4.34 o 
   6  -6   4       59.61       55.71      8.35 o 
   7  -6   4        0.10        0.23      5.53 o 
   8  -6   4       27.26       28.66      7.32 o 
   9  -6   4        0.03        2.76      6.63 o 
 -10  -5   4        9.56       13.22      7.66 o 
  -9  -5   4       50.73       52.87      5.91 o 
  -8  -5   4       68.34       62.28      9.82 o 
  -7  -5   4      230.80      229.84      9.22 o 
  -6  -5   4      231.15      237.22      7.01 o 
  -5  -5   4      303.03      307.13      6.80 o 
  -4  -5   4      881.87      868.89     11.98 o 
  -3  -5   4      346.83      328.82      6.47 o 
  -2  -5   4     1787.83     1752.19     16.83 o 
  -1  -5   4       79.72       76.71      2.71 o 
   0  -5   4     3728.87     3553.27     37.65 o 
   1  -5   4       24.57       22.42      1.43 o 
   2  -5   4     1079.35     1033.86     13.85 o 
   3  -5   4      212.05      203.38      5.05 o 
   4  -5   4      511.05      520.00     10.35 o 
   5  -5   4      125.14      123.65      5.82 o 
   6  -5   4      456.49      436.38      9.48 o 
   7  -5   4       82.28       80.49      5.40 o 
   8  -5   4       52.56       47.41      8.51 o 
   9  -5   4       64.11       57.24      9.79 o 
  10  -5   4        9.12       -1.55      7.09 o 
 -10  -4   4       21.71       17.11      4.98 o 
  -9  -4   4        7.44        1.97      4.65 o 
  -8  -4   4       48.81       47.00      6.15 o 
  -7  -4   4        0.46       -1.12      2.04 o 
  -6  -4   4      117.79      111.40      5.16 o 
  -5  -4   4       11.56       10.77      1.98 o 
  -4  -4   4      609.21      610.90      8.13 o 
  -3  -4   4        1.00       -0.23      0.68 o 
  -2  -4   4       48.87       48.04      2.63 o 
  -1  -4   4      319.81      303.96      4.84 o 
   0  -4   4       87.20       95.21      2.18 o 
   1  -4   4       69.55       67.38      1.86 o 
   2  -4   4      389.55      392.25      5.30 o 
   3  -4   4      295.27      293.85      6.03 o 
   4  -4   4      212.12      224.97      6.11 o 
   5  -4   4      200.07      189.91      4.93 o 
   6  -4   4       96.18      102.01      4.76 o 
   7  -4   4       92.71       93.23      5.81 o 
   8  -4   4        0.96       -1.21      3.91 o 
   9  -4   4       33.34       45.79      9.01 o 
  10  -4   4        1.65        0.61      6.82 o 
 -10  -3   4       41.11       38.81      5.96 o 
  -9  -3   4        2.21        3.04      4.38 o 
  -8  -3   4       97.61      105.61      6.01 o 
  -7  -3   4       94.16       93.12      5.32 o 
  -6  -3   4      255.07      258.57      7.10 o 
  -5  -3   4      149.49      148.24      4.49 o 
  -4  -3   4      157.11      169.00      3.75 o 
  -3  -3   4     1137.62     1089.39     11.73 o 
  -2  -3   4      594.24      580.76      6.63 o 
  -1  -3   4     2995.89     2934.35     24.74 o 
   0  -3   4      602.13      615.85      7.20 o 
   1  -3   4     1998.43     1992.55     21.17 o 
   2  -3   4       90.60       86.97      2.51 o 
   3  -3   4     3679.33     3627.78     34.79 o 
   4  -3   4       22.18       26.87      1.64 o 
   5  -3   4      840.64      848.43     11.10 o 
   6  -3   4      371.34      379.81      7.64 o 
   7  -3   4      136.85      135.08      5.79 o 
   8  -3   4       88.80       93.81      7.48 o 
   9  -3   4       14.43       18.70      4.38 o 
  10  -3   4       10.07        7.77      7.29 o 
 -10  -2   4        3.86        1.85      6.64 o 
  -9  -2   4        5.23        6.76      2.96 o 
  -8  -2   4        0.11        1.90      2.29 o 
  -7  -2   4       36.54       40.52      7.26 o 
  -6  -2   4       28.52       24.84      2.99 o 
  -5  -2   4       84.98       86.55      3.57 o 
  -4  -2   4       34.15       31.17      1.97 o 
  -3  -2   4      204.45      212.59      3.79 o 
  -2  -2   4      372.99      393.96      4.90 o 
  -1  -2   4      709.06      704.23      7.01 o 
   0  -2   4      171.53      198.99      3.08 o 
   1  -2   4     1801.80     1760.24     19.11 o 
   2  -2   4      263.52      231.33      3.59 o 
   3  -2   4      310.71      289.49      4.08 o 
   4  -2   4      154.78      157.25      3.67 o 
   5  -2   4      114.71      113.40      3.34 o 
   6  -2   4       77.04       88.17      3.89 o 
   7  -2   4       34.14       34.25      4.49 o 
   8  -2   4        1.09        3.17      2.81 o 
   9  -2   4        0.30        0.11      3.52 o 
  10  -2   4        2.08        4.28      3.25 o 
  11  -2   4        4.96        3.47      6.99 o 
 -10  -1   4        0.13       -2.75      3.36 o 
  -9  -1   4       49.55       45.33      4.62 o 
  -8  -1   4        0.09        1.36      2.14 o 
  -7  -1   4      140.30      136.92      6.78 o 
  -6  -1   4        4.31        4.08      1.72 o 
  -5  -1   4      505.30      521.10      8.35 o 
  -4  -1   4      525.61      517.03      7.02 o 
  -3  -1   4     2331.88     2283.85     22.76 o 
  -2  -1   4      867.41      816.66      7.85 o 
  -1  -1   4      352.30      333.94      4.56 o 
   0  -1   4     3684.62     3638.20     33.70 o 
   1  -1   4     1375.76     1300.29     21.52 o 
   2  -1   4     2472.39     2431.37     22.41 o 
   3  -1   4        3.85        2.39      1.09 o 
   4  -1   4      890.05      907.65     10.26 o 
   5  -1   4      174.33      171.92      3.97 o 
   6  -1   4      239.17      266.35      5.28 o 
   7  -1   4        0.32        0.05      2.33 o 
   8  -1   4       61.94       73.04      5.01 o 
   9  -1   4        3.08        6.34      3.44 o 
  10  -1   4       23.63       18.32      3.98 o 
  11  -1   4        0.30        4.50      4.56 o 
 -10   0   4        0.59        5.06      5.33 o 
  -9   0   4       20.76       16.29      3.33 o 
  -8   0   4        2.07        2.24      2.50 o 
  -7   0   4       56.53       45.96      3.75 o 
  -6   0   4       82.55       77.05      4.23 o 
  -5   0   4      191.71      181.62      4.43 o 
  -4   0   4       27.75       23.76      1.70 o 
  -3   0   4      218.63      204.09      3.62 o 
  -2   0   4      394.20      368.65      4.39 o 
  -1   0   4      120.23       91.97      1.86 o 
   0   0   4      283.59      237.21      3.66 o 
   1   0   4       71.31       58.72      2.88 o 
   2   0   4        4.85        8.15      0.72 o 
   3   0   4        8.69       14.04      1.10 o 
   4   0   4     1035.76     1033.31     10.13 o 
   5   0   4      192.62      182.32      3.69 o 
   6   0   4       60.96       59.57      2.69 o 
   7   0   4       11.49       10.29      2.58 o 
   8   0   4       72.97       71.77      5.13 o 
   9   0   4        1.78        2.11      3.25 o 
  10   0   4       36.39       47.32      5.19 o 
  11   0   4        2.07        0.66      4.25 o 
 -10   1   4       21.79       14.37      5.77 o 
  -9   1   4       10.44       18.68      4.08 o 
  -8   1   4       70.28       74.49      4.41 o 
  -7   1   4        3.93        2.33      1.81 o 
  -6   1   4      453.36      440.22      9.17 o 
  -5   1   4      121.86      110.16      3.44 o 
  -4   1   4      481.93      448.72      6.91 o 
  -3   1   4     1631.93     1582.90     16.46 o 
  -2   1   4     1135.92     1037.66     10.37 o 
  -1   1   4     3565.00     3659.40     33.21 o 
   0   1   4     3128.90     2933.35     27.34 o 
   1   1   4     2623.59     2522.75     29.10 o 
   2   1   4       35.23       36.69      1.71 o 
   3   1   4      494.04      492.93      6.59 o 
   4   1   4       22.74       28.37      1.28 o 
   5   1   4      130.43      122.04      2.87 o 
   6   1   4       32.30       32.03      2.12 o 
   7   1   4      239.29      246.14      8.24 o 
   8   1   4        3.50        3.40      2.85 o 
   9   1   4       56.72       55.57      4.48 o 
  10   1   4        7.41        5.13      3.30 o 
  11   1   4       30.27       34.18      4.42 o 
 -10   2   4        9.15       10.13      5.83 o 
  -9   2   4        8.81       11.35      4.22 o 
  -8   2   4       40.65       35.11      3.81 o 
  -7   2   4       52.72       43.84      4.97 o 
  -6   2   4       82.28       82.43      4.57 o 
  -5   2   4      172.50      182.44      3.98 o 
  -4   2   4      208.95      202.13      4.84 o 
  -3   2   4     1210.16     1215.00     11.67 o 
  -2   2   4      292.08      295.25      3.69 o 
  -1   2   4       89.33      103.08      1.86 o 
   0   2   4     1551.45     1636.96     14.28 o 
   1   2   4      115.89       91.67      1.75 o 
   2   2   4      604.90      575.41      6.67 o 
   3   2   4      342.15      292.78      3.38 o 
   4   2   4      352.62      348.89      4.18 o 
   5   2   4      180.05      163.17      3.10 o 
   6   2   4       24.86       24.56      2.34 o 
   7   2   4      480.28      488.72      8.94 o 
   8   2   4        5.99        2.76      2.83 o 
   9   2   4      137.90      143.33      6.51 o 
  10   2   4       62.29       58.33      5.00 o 
  11   2   4       29.85       30.56      4.33 o 
 -10   3   4        1.67       -1.52      5.46 o 
  -9   3   4       96.67       98.45      7.75 o 
  -8   3   4        2.38        2.47      2.48 o 
  -7   3   4      323.84      356.70      8.69 o 
  -6   3   4       39.94       41.51      2.89 o 
  -5   3   4      694.29      713.53      9.82 o 
  -4   3   4      332.59      317.37      5.00 o 
  -3   3   4      920.52      904.14     12.23 o 
  -2   3   4     1782.41     1775.67     16.06 o 
  -1   3   4     1356.12     1207.26     11.04 o 
   0   3   4     1786.80     1749.70     15.22 o 
   1   3   4      122.24      106.54      1.53 o 
   2   3   4      101.32      126.94      1.95 o 
   3   3   4      308.96      307.49      3.33 o 
   4   3   4     2311.59     2339.25     19.53 o 
   5   3   4      820.59      848.98      8.95 o 
   6   3   4     1603.64     1647.78     18.95 o 
   7   3   4       12.50       16.74      2.35 o 
   8   3   4      555.09      556.06     12.14 o 
   9   3   4        3.55        2.11      2.78 o 
  10   3   4       94.12       76.28      5.49 o 
  11   3   4        0.01       -3.15      3.15 o 
 -10   4   4        2.46       -0.45      5.50 o 
  -9   4   4       44.38       40.94      6.94 o 
  -8   4   4        3.40        3.90      2.52 o 
  -7   4   4       51.77       53.02      5.35 o 
  -6   4   4       74.51       89.27      4.57 o 
  -5   4   4      305.19      291.02      5.26 o 
  -4   4   4       40.96       40.24      1.98 o 
  -3   4   4       30.71       24.46      1.26 o 
  -2   4   4       41.40       45.57      1.60 o 
  -1   4   4      435.97      416.81      4.65 o 
   0   4   4     1771.57     1752.48     15.38 o 
   1   4   4     3419.29     3654.51     40.83 o 
   2   4   4     6091.92     6151.38     53.03 o 
   3   4   4      647.68      645.78      5.89 o 
   4   4   4     4771.96     4908.61     39.03 o 
   5   4   4      404.49      422.24      5.21 o 
   6   4   4     1453.10     1476.52     14.48 o 
   7   4   4        1.90        0.17      1.24 o 
   8   4   4      278.66      292.66      7.89 o 
   9   4   4        1.83        0.72      2.65 o 
  10   4   4       29.80       30.36      4.18 o 
  11   4   4        1.52        0.64      4.05 o 
 -10   5   4       11.39        5.44      5.59 o 
  -9   5   4        3.74       -0.05      4.95 o 
  -8   5   4       60.88       69.88      5.37 o 
  -7   5   4        0.37        3.26      2.12 o 
  -6   5   4      166.42      178.95      6.03 o 
  -5   5   4        5.25        4.03      1.43 o 
  -4   5   4      834.44      824.56      9.98 o 
  -3   5   4      122.60      115.30      2.21 o 
  -2   5   4     4459.78     4481.12     38.59 o 
  -1   5   4        0.08        1.27      0.53 o 
   0   5   4     4782.01     5278.01     44.42 o 
   1   5   4      798.61      870.24      8.25 o 
   2   5   4    10428.67    11258.30     86.06 o 
   3   5   4     1407.32     1404.61     11.53 o 
   4   5   4     1526.34     1682.59     13.92 o 
   5   5   4     1036.02     1014.74      9.89 o 
   6   5   4       21.55       26.89      2.12 o 
   7   5   4      305.24      309.74      6.96 o 
   8   5   4       35.17       36.36      3.64 o 
   9   5   4       42.97       47.06      4.26 o 
  10   5   4        0.19        0.64      2.97 o 
  11   5   4       16.59       12.79      4.54 o 
  -9   6   4        0.12        3.99      5.23 o 
  -8   6   4       28.61       28.32      4.68 o 
  -7   6   4        1.11       -0.09      2.35 o 
  -6   6   4      165.25      168.87      5.84 o 
  -5   6   4        3.04        3.66      1.62 o 
  -4   6   4      730.92      762.55     10.62 o 
  -3   6   4       11.85       14.80      1.24 o 
  -2   6   4     4068.84     4320.49     36.07 o 
  -1   6   4      187.16      190.60      2.81 o 
   0   6   4     6064.50     6690.04     50.13 o 
   1   6   4     1560.80     1609.34     12.91 o 
   2   6   4     2692.95     2910.44     21.54 o 
   3   6   4      896.73      883.02      8.27 o 
   4   6   4      709.35      718.14      7.04 o 
   5   6   4      932.04      941.11      9.14 o 
   6   6   4      148.68      144.70      3.87 o 
   7   6   4      173.53      181.15      5.46 o 
   8   6   4       14.82       12.48      3.02 o 
   9   6   4       84.05       77.18      5.17 o 
  10   6   4        2.55        1.49      3.49 o 
  11   6   4       25.12       19.99      7.51 o 
  -9   7   4        5.78        0.68      5.17 o 
  -8   7   4       29.09       36.26      5.11 o 
  -7   7   4        8.34        9.81      2.77 o 
  -6   7   4       94.12       90.81      4.99 o 
  -5   7   4      236.54      233.15      6.49 o 
  -4   7   4      587.75      584.18      9.00 o 
  -3   7   4      421.05      427.46      5.96 o 
  -2   7   4      546.05      598.79      6.38 o 
  -1   7   4     1481.50     1518.04     14.36 o 
   0   7   4      118.72      132.03      2.44 o 
   1   7   4     2605.83     2707.65     20.22 o 
   2   7   4      252.11      233.39      2.90 o 
   3   7   4      272.78      289.46      3.70 o 
   4   7   4      505.59      482.91      5.61 o 
   5   7   4      345.76      373.62      5.38 o 
   6   7   4       16.35       19.69      2.14 o 
   7   7   4      121.16      117.64      4.93 o 
   8   7   4       52.52       59.62      4.55 o 
   9   7   4        7.30        5.35      3.27 o 
  10   7   4       32.39       26.52      4.00 o 
  11   7   4        0.55        3.66      4.21 o 
  -9   8   4        2.06       -0.81      5.07 o 
  -8   8   4       48.14       43.54      6.57 o 
  -7   8   4       21.51       16.20      5.14 o 
  -6   8   4      189.54      180.50      8.66 o 
  -5   8   4      143.42      140.63      5.99 o 
  -4   8   4      338.91      334.17      8.35 o 
  -3   8   4      679.89      684.66      8.78 o 
  -2   8   4        0.41        0.67      0.99 o 
  -1   8   4     1320.55     1333.10     12.24 o 
   0   8   4       11.65       13.65      0.86 o 
   1   8   4      921.41      870.93      7.59 o 
   2   8   4       93.31      104.99      1.87 o 
   3   8   4     2358.82     2371.77     19.27 o 
   4   8   4       23.72       27.38      1.58 o 
   5   8   4      692.53      707.97      9.52 o 
   6   8   4       93.55      106.80      4.79 o 
   7   8   4      101.70      101.24      5.79 o 
   8   8   4      294.12      297.71      7.59 o 
   9   8   4        9.52        8.37      3.71 o 
  10   8   4       94.52       89.71      7.23 o 
  -9   9   4        4.18        3.99      7.14 o 
  -8   9   4        2.32        4.71      5.03 o 
  -7   9   4       34.25       31.72      4.70 o 
  -6   9   4        4.80        4.52      3.02 o 
  -5   9   4       43.56       45.30      3.86 o 
  -4   9   4       84.44       89.64      5.18 o 
  -3   9   4       34.42       35.63      2.08 o 
  -2   9   4      372.05      375.51      5.16 o 
  -1   9   4      218.53      227.76      4.01 o 
   0   9   4      120.20      130.61      2.35 o 
   1   9   4      103.66      104.68      2.22 o 
   2   9   4       28.44       31.53      1.47 o 
   3   9   4      142.27      145.80      3.97 o 
   4   9   4      430.82      442.34      7.43 o 
   5   9   4       12.17       15.99      2.34 o 
   6   9   4      608.54      607.29     12.59 o 
   7   9   4       86.94       87.91      5.91 o 
   8   9   4      100.83       95.53      6.36 o 
   9   9   4       23.60       19.63      3.84 o 
  10   9   4       15.22        9.26      4.30 o 
  -8  10   4        3.49        3.82      7.26 o 
  -7  10   4       22.30       22.07      7.76 o 
  -6  10   4       20.44       22.79      4.05 o 
  -5  10   4       31.96       28.76      4.10 o 
  -4  10   4      182.06      179.43      6.07 o 
  -3  10   4      187.97      191.07      4.83 o 
  -2  10   4      112.40      121.79      4.72 o 
  -1  10   4      304.09      291.86      5.65 o 
   0  10   4      854.36      847.41     11.37 o 
   1  10   4       86.79       89.30      2.86 o 
   2  10   4     2510.86     2512.22     25.60 o 
   3  10   4       34.31       33.45      2.53 o 
   4  10   4     1093.82     1102.85     15.55 o 
   5  10   4      253.39      240.27      6.10 o 
   6  10   4      568.91      568.63     10.44 o 
   7  10   4       81.93       86.49      4.69 o 
   8  10   4       68.40       65.88      4.53 o 
   9  10   4       31.33       31.28      4.15 o 
  10  10   4       12.37        9.57      4.72 o 
  -8  11   4        9.37       -1.17      6.66 o 
  -7  11   4        0.40       -3.78      6.05 o 
  -6  11   4       19.11       17.58      7.09 o 
  -5  11   4        0.57        1.00      3.57 o 
  -4  11   4       83.90       86.69     17.62 o 
  -3  11   4       11.63       15.21      2.39 o 
  -2  11   4      168.20      179.67      4.26 o 
  -1  11   4      179.76      191.80      5.30 o 
   0  11   4      261.41      259.59      5.39 o 
   1  11   4      247.70      244.56      5.29 o 
   2  11   4      122.26      121.96      4.23 o 
   3  11   4      473.17      490.08      8.14 o 
   4  11   4       13.45       10.52      2.14 o 
   5  11   4       51.05       50.50      3.50 o 
   6  11   4        0.15        2.03      2.19 o 
   7  11   4        1.51        3.49      2.51 o 
   8  11   4        1.71        0.96      2.61 o 
   9  11   4       17.21       19.23      4.63 o 
  10  11   4        2.17        2.65      4.20 o 
  -7  12   4        8.70       13.48      6.90 o 
  -6  12   4       50.96       43.35      8.65 o 
  -5  12   4       54.49       48.89      8.65 o 
  -4  12   4       92.31       76.27      9.51 o 
  -3  12   4      173.23      172.08      6.42 o 
  -2  12   4       99.46       98.37      4.72 o 
  -1  12   4      696.05      685.51     12.58 o 
   0  12   4       76.72       78.06      4.39 o 
   1  12   4      449.07      468.38      8.77 o 
   2  12   4        0.02        1.51      1.70 o 
   3  12   4      222.85      235.44      8.21 o 
   4  12   4        1.69        2.86      1.93 o 
   5  12   4      198.73      212.15      6.12 o 
   6  12   4        9.84        9.63      2.62 o 
   7  12   4      102.04      104.11      7.53 o 
   8  12   4       10.65       13.11      3.15 o 
   9  12   4       32.06       23.02      4.93 o 
  -7  13   4       23.57       22.97      7.82 o 
  -6  13   4        0.02       -5.54      5.54 o 
  -5  13   4       47.09       28.04      7.81 o 
  -4  13   4       19.09        6.91      6.02 o 
  -3  13   4       69.16       62.60      5.31 o 
  -2  13   4       13.50       10.84      3.80 o 
  -1  13   4        7.94        5.28      2.68 o 
   0  13   4       45.18       40.33      5.29 o 
   1  13   4        6.34       15.56      3.13 o 
   2  13   4      126.44      128.48      8.30 o 
   3  13   4        2.06        3.74      3.21 o 
   4  13   4       17.30       20.15      2.74 o 
   5  13   4        0.49        1.99      2.12 o 
   6  13   4       18.35       22.25      3.14 o 
   7  13   4        5.70        3.89      2.74 o 
   8  13   4        2.01        7.96      3.60 o 
   9  13   4        1.33       -2.57      4.02 o 
  -6  14   4        5.83        8.38      7.75 o 
  -5  14   4       15.50        6.24      6.10 o 
  -4  14   4       35.12       26.66      7.06 o 
  -3  14   4       37.44       31.13      7.28 o 
  -2  14   4      154.03      167.40      8.49 o 
  -1  14   4        8.75        9.97      3.08 o 
   0  14   4      285.67      288.21     11.95 o 
   1  14   4        3.69        2.95      2.92 o 
   2  14   4      220.21      224.94      7.91 o 
   3  14   4        0.57        0.18      2.90 o 
   4  14   4      146.48      149.11      7.01 o 
   5  14   4       20.58       21.17      4.00 o 
   6  14   4       30.09       20.49      3.57 o 
   7  14   4       16.64       15.18      3.83 o 
   8  14   4       12.48       14.13      4.63 o 
  -5  15   4        1.22        6.33      7.05 o 
  -4  15   4       35.41       18.03      7.45 o 
  -3  15   4        5.57        6.75      6.39 o 
  -2  15   4       43.25       41.78      8.35 o 
  -1  15   4       42.30       40.85      4.44 o 
   0  15   4       28.48       31.61      4.22 o 
   1  15   4       37.12       36.38      5.32 o 
   2  15   4       16.38       28.46      4.09 o 
   3  15   4       33.49       40.47      4.66 o 
   4  15   4        1.55       -2.32      2.95 o 
   5  15   4       21.09       21.74      4.06 o 
   6  15   4        0.80       -3.15      3.22 o 
   7  15   4        6.03        2.69      4.61 o 
  -4  16   4       25.05       18.76      7.83 o 
  -3  16   4       36.31       42.43      8.98 o 
  -2  16   4        9.72       -1.33      6.18 o 
  -1  16   4       44.42       52.50      6.02 o 
   0  16   4        1.43        1.39      3.27 o 
   1  16   4      107.87      115.87      6.81 o 
   2  16   4        2.05        1.67      3.30 o 
   3  16   4      148.60      155.78      7.39 o 
   4  16   4        0.65       -3.23      3.23 o 
   5  16   4       45.50       47.71      5.60 o 
   6  16   4        3.30        3.29      6.52 o 
   7  16   4       32.26       20.56      7.51 o 
  -3  17   4       12.81        4.94      7.03 o 
  -2  17   4        2.54       -2.31      6.18 o 
  -1  17   4       17.28       15.79      4.51 o 
   0  17   4        2.38        6.60      3.52 o 
   1  17   4       17.95       12.64      3.94 o 
   2  17   4        0.07        1.74      3.46 o 
   3  17   4       14.90        8.20      3.73 o 
   4  17   4        7.46       15.19      6.82 o 
   5  17   4        2.42        5.53      6.44 o 
  -1  18   4       25.00       31.66      7.96 o 
   0  18   4       24.56       26.90      7.90 o 
   1  18   4       21.86       13.22      4.67 o 
   2  18   4       42.59       43.42      8.14 o 
   3  18   4        2.76        5.67      6.39 o 
   4  18   4       90.69       84.98     10.63 o 
  -3 -14   5       81.47      108.43     12.10 o 
  -2 -14   5        1.98       -2.35      5.41 o 
  -1 -14   5      118.81      125.54     11.03 o 
   0 -14   5       15.25       15.00      4.01 o 
   1 -14   5      113.85       97.67     12.46 o 
   2 -14   5       13.27       12.32      8.18 o 
   3 -14   5       46.78       41.04     10.79 o 
  -5 -13   5       24.63       27.62     15.51 o 
  -4 -13   5        7.45        8.42      4.79 o 
  -3 -13   5       22.01       18.13      4.44 o 
  -2 -13   5       22.83       13.73      4.10 o 
  -1 -13   5       50.45       50.84      6.50 o 
   0 -13   5       22.71       15.70      4.20 o 
   1 -13   5        8.89        9.75      3.33 o 
   2 -13   5        4.10        2.88      7.31 o 
   3 -13   5        1.22       -3.01      7.26 o 
   4 -13   5        3.55        4.09      8.06 o 
  -6 -12   5       36.62       36.67      9.21 o 
  -5 -12   5       59.63       66.06      7.67 o 
  -4 -12   5       84.07       93.02      7.46 o 
  -3 -12   5       37.01       41.40      5.30 o 
  -2 -12   5      110.56      115.33      7.82 o 
  -1 -12   5        8.44        8.88      3.38 o 
   0 -12   5       57.87       60.18      5.01 o 
   1 -12   5        8.11        7.49      2.60 o 
   2 -12   5       83.00       79.29      6.29 o 
   3 -12   5        3.69        2.01      4.02 o 
   4 -12   5       27.38       12.20      8.31 o 
   5 -12   5        2.99        7.09      8.17 o 
   6 -12   5       16.72       20.67      8.69 o 
  -6 -11   5        6.09        5.59      4.40 o 
  -5 -11   5        2.79        3.86      3.41 o 
  -4 -11   5        1.11        6.43      3.33 o 
  -3 -11   5        0.19        0.51      2.16 o 
  -2 -11   5        4.97        3.38      2.35 o 
  -1 -11   5        0.41        0.70      2.12 o 
   0 -11   5        0.70       -2.13      2.13 o 
   1 -11   5        1.25        0.43      2.17 o 
   2 -11   5       42.33       36.32      3.91 o 
   3 -11   5        0.74       -1.36      2.61 o 
   4 -11   5       29.80       30.97      8.89 o 
   5 -11   5       13.71        0.44      7.39 o 
   6 -11   5        1.50       -3.56      6.68 o 
  -7 -10   5        2.36        0.46      4.19 o 
  -6 -10   5        6.18        6.09      4.14 o 
  -5 -10   5       43.68       48.07      5.30 o 
  -4 -10   5       30.92       29.32      3.69 o 
  -3 -10   5       36.23       36.18      3.74 o 
  -2 -10   5       32.05       32.33      3.91 o 
  -1 -10   5      170.60      179.23      6.46 o 
   0 -10   5       77.21       81.79      5.20 o 
   1 -10   5      230.02      237.82      8.23 o 
   2 -10   5        6.40        7.27      2.28 o 
   3 -10   5      130.31      137.84      7.41 o 
   4 -10   5       27.52       27.23      4.31 o 
   5 -10   5      128.41      139.34     13.73 o 
   6 -10   5       20.37       22.15      8.36 o 
   7 -10   5       17.82       20.56      8.42 o 
  -8  -9   5        1.42        0.20      4.30 o 
  -7  -9   5        0.43       -1.17      3.32 o 
  -6  -9   5        0.01        1.38      3.23 o 
  -5  -9   5        8.21       10.77      2.75 o 
  -4  -9   5       17.68       20.96      2.94 o 
  -3  -9   5       21.35       23.35      3.34 o 
  -2  -9   5        7.71        6.73      2.13 o 
  -1  -9   5       38.05       40.08      3.51 o 
   0  -9   5        2.75        3.14      1.70 o 
   1  -9   5       69.35       66.05      4.37 o 
   2  -9   5       66.82       72.32      4.91 o 
   3  -9   5       82.17       84.95      7.49 o 
   4  -9   5       26.10       30.71      5.19 o 
   5  -9   5       15.56       15.15      4.64 o 
   6  -9   5        3.18        5.60      7.27 o 
   7  -9   5       18.47       15.52      7.61 o 
   8  -9   5        4.85        1.03      6.64 o 
  -8  -8   5        8.67        4.93      4.47 o 
  -7  -8   5       55.33       58.63      7.13 o 
  -6  -8   5       15.73       13.84      3.33 o 
  -5  -8   5       72.28       72.88      4.86 o 
  -4  -8   5      135.75      129.80      5.66 o 
  -3  -8   5       62.15       66.91      4.22 o 
  -2  -8   5      686.07      678.46     12.82 o 
  -1  -8   5       70.48       67.87      4.14 o 
   0  -8   5      529.65      512.75     13.62 o 
   1  -8   5        2.26        2.03      1.59 o 
   2  -8   5      425.27      411.69      9.41 o 
   3  -8   5       10.03        6.92      3.71 o 
   4  -8   5      186.08      198.38      7.40 o 
   5  -8   5        0.33       -2.88      4.83 o 
   6  -8   5       66.28       74.65     10.43 o 
   7  -8   5        0.32       -5.80      5.80 o 
   8  -8   5       23.12       20.45      8.35 o 
  -9  -7   5        0.73        2.56      5.88 o 
  -8  -7   5        9.38        3.89      3.36 o 
  -7  -7   5        4.33        8.15      3.86 o 
  -6  -7   5       44.81       38.49      4.90 o 
  -5  -7   5       10.08       12.31      2.72 o 
  -4  -7   5      160.35      158.89      5.58 o 
  -3  -7   5        0.11        1.09      1.40 o 
  -2  -7   5       34.03       27.86      2.63 o 
  -1  -7   5        1.64        1.38      1.26 o 
   0  -7   5      218.33      214.01      5.91 o 
   1  -7   5        0.76       -1.08      1.12 o 
   2  -7   5       98.49       96.25      5.29 o 
   3  -7   5       13.00       13.11      2.58 o 
   4  -7   5       38.63       37.87      3.91 o 
   5  -7   5        3.52        1.73      2.87 o 
   6  -7   5      109.74      125.06     12.04 o 
   7  -7   5        4.39       11.89      6.84 o 
   8  -7   5        6.66        2.69      6.53 o 
   9  -7   5       11.92       11.71      7.28 o 
  -9  -6   5        3.47        5.48      3.70 o 
  -8  -6   5       76.97       93.97      8.36 o 
  -7  -6   5       43.26       45.68      7.61 o 
  -6  -6   5      115.45      110.45      5.81 o 
  -5  -6   5      243.43      236.04      7.81 o 
  -4  -6   5      273.20      276.14      7.15 o 
  -3  -6   5      423.18      417.41      8.76 o 
  -2  -6   5      153.53      148.26      4.09 o 
  -1  -6   5      689.85      687.99     10.19 o 
   0  -6   5      111.63      107.36      3.55 o 
   1  -6   5      714.35      702.07     10.37 o 
   2  -6   5       21.54       23.62      2.25 o 
   3  -6   5      678.18      697.82     13.52 o 
   4  -6   5        8.84        4.61      2.12 o 
   5  -6   5      190.69      203.05     16.93 o 
   6  -6   5       15.29       15.81      4.20 o 
   7  -6   5       83.32       61.10      9.36 o 
   8  -6   5       12.96       17.71      7.28 o 
   9  -6   5       32.82       24.42      7.54 o 
  -9  -5   5        8.07        8.87      3.86 o 
  -8  -5   5        3.58       -0.20      2.87 o 
  -7  -5   5       62.59       64.26      6.22 o 
  -6  -5   5       24.69       25.72      3.02 o 
  -5  -5   5       32.35       35.46      3.12 o 
  -4  -5   5       43.70       45.96      2.88 o 
  -3  -5   5      117.69      118.00      4.79 o 
  -2  -5   5        9.26        8.89      1.12 o 
  -1  -5   5      842.59      848.20     11.40 o 
   0  -5   5        6.78        9.28      1.35 o 
   1  -5   5       94.04       99.98      3.13 o 
   2  -5   5       34.34       35.61      2.47 o 
   3  -5   5      426.72      425.04      7.88 o 
   4  -5   5        0.07        0.94      1.77 o 
   5  -5   5      182.25      192.33      8.18 o 
   6  -5   5       31.64       32.43      6.62 o 
   7  -5   5       35.39       29.72      7.51 o 
   8  -5   5       11.55        1.14      6.20 o 
   9  -5   5       13.43       14.80      6.88 o 
  10  -5   5        2.89       -0.65      7.06 o 
  -9  -4   5       29.63       29.32      4.85 o 
  -8  -4   5        2.07        2.77      2.84 o 
  -7  -4   5      127.89      143.57      9.19 o 
  -6  -4   5       12.10        8.00      2.21 o 
  -5  -4   5      385.74      389.81      8.61 o 
  -4  -4   5      297.84      295.95      8.47 o 
  -3  -4   5      919.31      934.52     10.83 o 
  -2  -4   5      539.86      528.77      6.75 o 
  -1  -4   5      555.16      541.37      7.07 o 
   0  -4   5     1711.78     1633.41     18.78 o 
   1  -4   5      482.75      473.29      6.62 o 
   2  -4   5     1448.55     1435.23     20.94 o 
   3  -4   5       26.75       27.68      2.23 o 
   4  -4   5      610.02      619.33     11.45 o 
   5  -4   5        2.35        4.36      2.66 o 
   6  -4   5      470.95      502.56     13.81 o 
   7  -4   5        0.63        1.09      5.12 o 
   8  -4   5       41.45       47.89      8.64 o 
   9  -4   5       23.59       26.43      7.46 o 
  10  -4   5        5.49       13.45      7.89 o 
 -10  -3   5        0.13        2.05      6.58 o 
  -9  -3   5       15.45        6.01      3.59 o 
  -8  -3   5        0.53        0.87      2.44 o 
  -7  -3   5      104.44       87.84      5.26 o 
  -6  -3   5        0.50        0.50      1.58 o 
  -5  -3   5      241.37      252.09      8.04 o 
  -4  -3   5      196.31      207.34      4.35 o 
  -3  -3   5      667.40      664.37      8.76 o 
  -2  -3   5      347.18      352.40      4.80 o 
  -1  -3   5      164.31      154.43      4.26 o 
   0  -3   5      809.12      780.33     10.83 o 
   1  -3   5      377.54      359.53      5.53 o 
   2  -3   5     2197.38     2108.39     23.07 o 
   3  -3   5      108.51      111.76      3.46 o 
   4  -3   5      879.06      880.32     14.27 o 
   5  -3   5        1.35        1.34      1.97 o 
   6  -3   5      133.46      133.99      6.81 o 
   7  -3   5        5.31       -1.77      4.92 o 
   8  -3   5       32.17       40.24      7.95 o 
   9  -3   5       23.89       27.35      7.49 o 
  10  -3   5        5.98        8.25      7.65 o 
 -10  -2   5        7.91        6.88      3.96 o 
  -9  -2   5       30.92       37.39      5.10 o 
  -8  -2   5       34.57       31.74      3.80 o 
  -7  -2   5       14.20       14.47      3.35 o 
  -6  -2   5      351.43      362.22      8.53 o 
  -5  -2   5        0.03       -0.87      1.22 o 
  -4  -2   5      785.31      800.68     10.10 o 
  -3  -2   5       77.74       90.33      2.72 o 
  -2  -2   5     2267.52     2208.34     20.92 o 
  -1  -2   5      643.96      644.91      8.88 o 
   0  -2   5     4069.39     4106.56     37.23 o 
   1  -2   5      201.07      175.46      3.61 o 
   2  -2   5      381.58      393.99      5.28 o 
   3  -2   5     1464.88     1452.06     16.76 o 
   4  -2   5      433.70      450.30      7.58 o 
   5  -2   5      869.05      911.54     17.03 o 
   6  -2   5        0.94        1.50      2.11 o 
   7  -2   5      276.69      274.95     10.27 o 
   8  -2   5       12.71       16.85      4.82 o 
   9  -2   5       63.37       62.23      9.17 o 
  10  -2   5        0.62       -6.08      6.08 o 
 -10  -1   5        9.59        1.57      5.18 o 
  -9  -1   5       12.87       14.54      6.06 o 
  -8  -1   5       39.26       39.36      3.95 o 
  -7  -1   5        0.72        2.54      1.96 o 
  -6  -1   5      330.90      340.13      8.13 o 
  -5  -1   5        0.29       -1.22      1.22 o 
  -4  -1   5      801.38      773.23     10.58 o 
  -3  -1   5        1.22        0.77      0.93 o 
  -2  -1   5     2161.83     2150.09     19.18 o 
  -1  -1   5       16.33       16.42      1.06 o 
   0  -1   5     3960.01     3994.06     39.60 o 
   1  -1   5     2951.38     3040.96     28.46 o 
   2  -1   5     1365.23     1404.49     13.85 o 
   3  -1   5     2426.99     2628.85     28.20 o 
   4  -1   5      235.42      215.30      4.28 o 
   5  -1   5      847.04      857.56     12.44 o 
   6  -1   5        5.92        5.49      1.43 o 
   7  -1   5      503.77      525.33      9.90 o 
   8  -1   5        0.09       -1.49      2.49 o 
   9  -1   5       42.45       52.94     10.87 o 
  10  -1   5        2.21       -0.31      8.70 o 
  11  -1   5       11.49       12.07      5.88 o 
 -10   0   5        7.46        7.33      4.18 o 
  -9   0   5       22.82       22.56      5.49 o 
  -8   0   5       23.10       25.52      3.43 o 
  -7   0   5      108.36      111.85      5.63 o 
  -6   0   5       90.06       93.24      5.50 o 
  -5   0   5      176.93      181.22      4.78 o 
  -4   0   5       79.46       82.98      2.86 o 
  -3   0   5     2565.39     2474.66     26.43 o 
  -2   0   5      490.99      487.60      5.84 o 
  -1   0   5     3819.48     3991.01     38.99 o 
   0   0   5      186.15      180.40      3.32 o 
   1   0   5     5384.09     5705.75     55.31 o 
   2   0   5     1329.20     1493.28     15.46 o 
   3   0   5     2848.30     3016.09     27.77 o 
   4   0   5      971.93     1053.62     11.12 o 
   5   0   5      182.20      180.20      3.70 o 
   6   0   5      261.14      268.34      6.88 o 
   7   0   5       75.71       78.33      3.66 o 
   8   0   5       37.63       34.56      3.74 o 
   9   0   5        6.46        7.11      3.22 o 
  10   0   5       21.13       25.25      4.89 o 
  11   0   5        0.35       -4.21      4.21 o 
 -10   1   5        2.80        0.59      5.12 o 
  -9   1   5       27.09       24.22      5.68 o 
  -8   1   5       37.96       33.68      5.65 o 
  -7   1   5      115.69      125.27     12.39 o 
  -6   1   5       60.24       57.25      3.73 o 
  -5   1   5      784.63      785.80     11.15 o 
  -4   1   5      134.81      128.80      3.33 o 
  -3   1   5     2647.66     2794.39     29.50 o 
  -2   1   5      417.85      439.02      5.07 o 
  -1   1   5     6109.83     6274.16     50.27 o 
   0   1   5     5448.77     5531.30     54.37 o 
   1   1   5     4818.47     5070.48     52.58 o 
   2   1   5      193.11      193.11      3.38 o 
   3   1   5     1349.70     1286.05     13.55 o 
   4   1   5      596.39      573.17      6.54 o 
   5   1   5     1087.71     1045.89     13.13 o 
   6   1   5      265.57      253.00      4.74 o 
   7   1   5       76.46       75.68      3.38 o 
   8   1   5      112.68      114.60      5.70 o 
   9   1   5        4.90        5.89      3.10 o 
  10   1   5       84.42       92.17      7.54 o 
  11   1   5        0.44        1.14      4.31 o 
 -10   2   5        2.76       -0.89      5.53 o 
  -9   2   5       41.85       44.72      9.33 o 
  -8   2   5       11.06        8.18      3.15 o 
  -7   2   5      100.55      108.74      5.48 o 
  -6   2   5      376.31      394.23     12.31 o 
  -5   2   5      384.19      380.41      6.81 o 
  -4   2   5     1930.71     1987.21     22.30 o 
  -3   2   5      182.34      197.63      3.32 o 
  -2   2   5     2211.91     2322.16     21.96 o 
  -1   2   5        4.33        7.35      0.59 o 
   0   2   5      729.51      644.31      8.05 o 
   1   2   5        0.09       -0.43      0.49 o 
   2   2   5       47.90       40.50      1.21 o 
   3   2   5      135.96      122.37      2.86 o 
   4   2   5       94.29       85.44      2.04 o 
   5   2   5       20.96       22.02      1.55 o 
   6   2   5      244.35      258.20      4.79 o 
   7   2   5      123.24      121.94      3.94 o 
   8   2   5      131.36      140.16      6.23 o 
   9   2   5       23.40       21.84      3.43 o 
  10   2   5       17.86       15.15      3.60 o 
  11   2   5        6.94       -0.84      4.34 o 
 -10   3   5       10.81        2.88      5.42 o 
  -9   3   5       28.87       28.05      6.56 o 
  -8   3   5      134.52      129.02     11.39 o 
  -7   3   5       65.25       66.04      8.24 o 
  -6   3   5      540.86      531.79     11.84 o 
  -5   3   5      161.82      154.65      5.33 o 
  -4   3   5      537.51      554.12      8.17 o 
  -3   3   5       51.44       49.87      1.86 o 
  -2   3   5     1041.90     1008.02      9.80 o 
  -1   3   5       66.49       72.54      1.48 o 
   0   3   5       27.94       28.19      1.04 o 
   1   3   5        6.97       12.37      0.66 o 
   2   3   5     3298.22     3050.85     24.47 o 
   3   3   5      494.76      467.40      5.24 o 
   4   3   5     1981.39     1961.41     16.51 o 
   5   3   5      242.94      231.69      3.98 o 
   6   3   5      210.78      232.38      4.57 o 
   7   3   5      233.67      253.36      5.81 o 
   8   3   5      222.59      222.04      7.49 o 
   9   3   5       91.17      100.14      5.46 o 
  10   3   5       28.45       27.76      4.85 o 
  11   3   5       30.09       28.48      5.48 o 
 -10   4   5       23.57       22.52      6.59 o 
  -9   4   5        1.90        9.29      3.99 o 
  -8   4   5       83.70       87.66      5.57 o 
  -7   4   5       40.23       37.47      4.32 o 
  -6   4   5       39.80       49.55      4.19 o 
  -5   4   5      279.34      271.45      6.33 o 
  -4   4   5        1.87        1.27      1.21 o 
  -3   4   5      250.86      246.21      3.87 o 
  -2   4   5       17.74       25.18      1.18 o 
  -1   4   5      552.32      509.78      5.87 o 
   0   4   5      243.37      271.63      3.20 o 
   1   4   5      711.67      707.49      6.31 o 
   2   4   5      147.89      176.47      2.68 o 
   3   4   5       54.74       46.17      1.30 o 
   4   4   5      131.21      119.70      2.18 o 
   5   4   5      598.19      613.26      8.42 o 
   6   4   5       15.05       15.31      1.63 o 
   7   4   5       38.14       47.81      3.14 o 
   8   4   5        8.71        4.36      2.72 o 
   9   4   5        7.34        6.39      3.02 o 
  10   4   5        0.63        2.43      3.21 o 
  11   4   5        9.67        9.23      4.52 o 
  -9   5   5       14.60        9.41      5.51 o 
  -8   5   5       22.89       19.28      3.95 o 
  -7   5   5       27.99       25.41      3.36 o 
  -6   5   5        1.90        2.13      2.02 o 
  -5   5   5      255.75      263.23      6.94 o 
  -4   5   5        0.34       -0.57      1.04 o 
  -3   5   5      373.38      356.47      5.72 o 
  -2   5   5        2.59        2.26      0.67 o 
  -1   5   5      585.81      566.32      6.14 o 
   0   5   5       75.33      103.98      1.78 o 
   1   5   5     4199.39     3995.10     40.89 o 
   2   5   5       15.34        9.22      0.72 o 
   3   5   5     1150.55     1160.54      9.65 o 
   4   5   5       14.47       19.70      1.08 o 
   5   5   5      512.78      518.05      5.96 o 
   6   5   5       11.48       13.43      1.62 o 
   7   5   5      185.63      189.35      6.75 o 
   8   5   5      154.18      165.83      5.52 o 
   9   5   5       26.17       26.27      3.63 o 
  10   5   5       35.04       37.14      4.28 o 
  11   5   5        3.00        4.75      3.55 o 
  -9   6   5        7.51       -0.89      5.05 o 
  -8   6   5       21.09       18.68      3.60 o 
  -7   6   5       10.82        8.69      2.59 o 
  -6   6   5       83.34       82.16      5.28 o 
  -5   6   5       28.19       25.46      3.68 o 
  -4   6   5       61.14       62.05      2.93 o 
  -3   6   5       33.51       38.19      2.01 o 
  -2   6   5      512.12      493.80      5.57 o 
  -1   6   5      472.90      464.49      5.45 o 
   0   6   5       49.93       59.83      1.54 o 
   1   6   5        8.40       12.02      0.72 o 
   2   6   5       95.69       63.19      2.22 o 
   3   6   5       23.92       23.03      0.97 o 
   4   6   5      627.36      618.81      5.84 o 
   5   6   5       24.25       24.71      1.54 o 
   6   6   5       51.61       60.73      3.05 o 
   7   6   5       23.95       21.02      2.39 o 
   8   6   5       57.05       63.97      5.19 o 
   9   6   5        0.80       -2.44      2.44 o 
  10   6   5        5.58        1.80      3.00 o 
  11   6   5        0.81        0.91      3.40 o 
  -9   7   5        3.64       10.52      6.05 o 
  -8   7   5        7.91        9.40      5.20 o 
  -7   7   5       31.97       34.26      5.98 o 
  -6   7   5       19.01       17.11      3.09 o 
  -5   7   5      147.11      146.99      5.24 o 
  -4   7   5       56.83       59.98      3.02 o 
  -3   7   5      460.10      474.13      6.95 o 
  -2   7   5      689.61      685.05      8.16 o 
  -1   7   5      294.03      302.40      4.04 o 
   0   7   5     2654.06     2481.24     20.77 o 
   1   7   5       93.83       95.06      1.84 o 
   2   7   5     2047.51     2040.16     24.12 o 
   3   7   5       12.56       16.84      0.85 o 
   4   7   5      955.47      999.61     10.12 o 
   5   7   5      208.94      226.28      6.18 o 
   6   7   5      611.28      616.86      9.45 o 
   7   7   5       69.92       77.45      4.36 o 
   8   7   5      103.14       89.22      8.14 o 
   9   7   5       20.63       18.35      3.41 o 
  10   7   5       38.94       36.40      4.41 o 
  11   7   5       28.33       27.45      5.53 o 
  -9   8   5        0.02       -0.05      5.35 o 
  -8   8   5        4.24        6.13      5.26 o 
  -7   8   5       16.91       20.57      3.53 o 
  -6   8   5       10.80       14.34      2.92 o 
  -5   8   5        3.58        3.62      2.20 o 
  -4   8   5      261.94      278.60      5.96 o 
  -3   8   5       20.85       18.99      1.91 o 
  -2   8   5      327.68      314.02      5.25 o 
  -1   8   5      144.46      152.07      3.07 o 
   0   8   5      125.71      125.35      2.37 o 
   1   8   5      783.75      815.47      8.47 o 
   2   8   5      290.36      302.07      3.77 o 
   3   8   5      198.34      211.34      2.97 o 
   4   8   5       69.64       71.76      2.83 o 
   5   8   5       54.78       58.76      3.28 o 
   6   8   5      189.00      196.16      5.44 o 
   7   8   5       68.42       74.31      4.12 o 
   8   8   5       40.22       39.86      3.59 o 
   9   8   5       64.07       62.26      4.87 o 
  10   8   5        5.38        7.25      3.51 o 
  11   8   5       26.59       27.13      6.42 o 
  -8   9   5       23.36       39.93     13.37 o 
  -7   9   5        0.23       -0.22      3.29 o 
  -6   9   5      107.11      120.02      6.23 o 
  -5   9   5       59.30       57.23      4.15 o 
  -4   9   5      318.35      324.09      7.94 o 
  -3   9   5      415.53      425.72      8.15 o 
  -2   9   5      204.92      200.98      4.62 o 
  -1   9   5     1429.86     1450.44     14.98 o 
   0   9   5      700.44      688.78      9.00 o 
   1   9   5      715.50      687.86      7.61 o 
   2   9   5      802.39      786.94      7.97 o 
   3   9   5     1668.23     1635.70     20.44 o 
   4   9   5      130.57      127.42      4.76 o 
   5   9   5     1301.85     1286.39     17.59 o 
   6   9   5        0.54       -0.22      1.91 o 
   7   9   5      458.67      465.86     15.41 o 
   8   9   5       31.85       33.36      3.60 o 
   9   9   5      256.97      271.29      8.49 o 
  10   9   5       20.45       17.82      3.89 o 
  -8  10   5        3.55       -3.60      4.93 o 
  -7  10   5       29.19       24.26      5.96 o 
  -6  10   5        1.89        0.99      3.26 o 
  -5  10   5      114.36      105.60      6.44 o 
  -4  10   5        7.17        5.04      2.17 o 
  -3  10   5       89.30       87.83      4.25 o 
  -2  10   5       66.04       63.11      4.52 o 
  -1  10   5      301.39      285.64      6.38 o 
   0  10   5       97.25       97.20      3.34 o 
   1  10   5      531.21      546.91      8.19 o 
   2  10   5        0.58        0.40      1.14 o 
   3  10   5      780.86      815.82     11.09 o 
   4  10   5       20.58       21.43      2.33 o 
   5  10   5      573.99      570.75      9.92 o 
   6  10   5      120.46      129.05      6.83 o 
   7  10   5      174.02      182.38      5.95 o 
   8  10   5       42.87       39.04      4.35 o 
   9  10   5       25.47       24.24      3.99 o 
  10  10   5       20.97       21.44      4.30 o 
  -8  11   5        0.88        0.19      6.95 o 
  -7  11   5       50.67       49.33      9.34 o 
  -6  11   5        0.07        1.01      5.68 o 
  -5  11   5       87.30       84.24      6.16 o 
  -4  11   5       17.03       19.03      2.89 o 
  -3  11   5      265.94      271.86      7.43 o 
  -2  11   5       31.01       31.14      3.29 o 
  -1  11   5      647.53      645.83      9.39 o 
   0  11   5      217.69      216.23      4.83 o 
   1  11   5      853.24      856.19     11.67 o 
   2  11   5     1264.11     1263.94     17.30 o 
   3  11   5      479.43      486.28      7.97 o 
   4  11   5      647.63      649.99     10.74 o 
   5  11   5       41.68       45.34      3.47 o 
   6  11   5      541.53      529.98     10.12 o 
   7  11   5        1.05       -0.80      2.30 o 
   8  11   5      260.61      280.10      9.60 o 
   9  11   5        8.44        9.83      3.56 o 
  10  11   5       49.55       58.24      6.42 o 
  -7  12   5        3.18        2.11      7.06 o 
  -6  12   5        1.15        0.10      6.07 o 
  -5  12   5        8.29        3.77      4.01 o 
  -4  12   5        4.51        8.13      4.03 o 
  -3  12   5       80.91       76.46      7.61 o 
  -2  12   5       57.02       62.13      5.52 o 
  -1  12   5       65.68       73.65      3.32 o 
   0  12   5      243.97      254.74      6.04 o 
   1  12   5       92.71       86.02      5.12 o 
   2  12   5      286.62      283.00      6.55 o 
   3  12   5        1.38        1.75      1.84 o 
   4  12   5      419.70      421.38      8.38 o 
   5  12   5       10.51        9.58      2.42 o 
   6  12   5      195.29      204.32      6.24 o 
   7  12   5        0.61       -1.38      2.46 o 
   8  12   5       47.27       52.35      4.30 o 
   9  12   5        1.88       -2.36      3.07 o 
  -7  13   5        0.53        0.33      6.71 o 
  -6  13   5       12.17       12.60      7.53 o 
  -5  13   5        0.24        1.36      6.46 o 
  -4  13   5       86.68       97.91     10.98 o 
  -3  13   5        0.28       -3.07      3.07 o 
  -2  13   5      257.76      251.12     10.86 o 
  -1  13   5      106.10      117.33      5.04 o 
   0  13   5      495.06      492.35     10.51 o 
   1  13   5      315.42      330.42      7.65 o 
   2  13   5      224.40      224.42      7.51 o 
   3  13   5      213.00      204.18      9.48 o 
   4  13   5      145.18      152.70      6.00 o 
   5  13   5      133.35      121.64      5.19 o 
   6  13   5       32.31       29.28      3.33 o 
   7  13   5       57.60       54.75      4.76 o 
   8  13   5        0.90        3.31      2.85 o 
   9  13   5       13.94       15.55      4.76 o 
  -6  14   5       12.65       12.15      7.08 o 
  -5  14   5        2.37        4.65      6.45 o 
  -4  14   5       29.93       27.05      7.59 o 
  -3  14   5       63.28       68.19      9.53 o 
  -2  14   5       37.28       38.81      7.74 o 
  -1  14   5       60.92       64.34      5.54 o 
   0  14   5       43.30       49.13      4.34 o 
   1  14   5       19.60       18.22      3.37 o 
   2  14   5       24.76       24.94      3.72 o 
   3  14   5       15.16        9.45      3.27 o 
   4  14   5       58.73       56.16      4.36 o 
   5  14   5        1.79        6.00      2.90 o 
   6  14   5       16.86       16.56      3.14 o 
   7  14   5       17.47       22.95      3.50 o 
   8  14   5        2.67        1.74      5.91 o 
  -5  15   5       38.80       39.88      8.61 o 
  -4  15   5        0.00       -0.55      5.59 o 
  -3  15   5       78.19       70.72      9.53 o 
  -2  15   5        4.24        8.59      6.23 o 
  -1  15   5       28.27       30.19      5.34 o 
   0  15   5        5.69       11.02      3.17 o 
   1  15   5        7.77       10.88      3.43 o 
   2  15   5        0.73       -0.89      2.92 o 
   3  15   5       16.98       12.19      4.15 o 
   4  15   5       50.76       52.16      5.06 o 
   5  15   5       10.53       13.74      3.89 o 
   6  15   5       46.26       48.83      5.31 o 
   7  15   5        5.97        5.95      3.80 o 
   8  15   5        7.43        3.99      4.15 o 
  -4  16   5        0.11       -6.30      6.30 o 
  -3  16   5        1.25        0.49      6.69 o 
  -2  16   5        9.55        2.25      6.17 o 
  -1  16   5        0.86        2.75      4.08 o 
   0  16   5        3.00        0.92      3.15 o 
   1  16   5       11.76        7.44      3.38 o 
   2  16   5       18.01       17.69      3.93 o 
   3  16   5       10.98        2.02      4.46 o 
   4  16   5       15.99       10.82      3.90 o 
   5  16   5       12.50       12.57      4.16 o 
   6  16   5        8.76       14.71      4.61 o 
   7  16   5        3.53       -6.09      6.09 o 
  -3  17   5        1.94        5.33      6.84 o 
  -2  17   5       33.59       35.86      8.35 o 
  -1  17   5        3.25        4.73      6.85 o 
   0  17   5       73.96       84.21      8.23 o 
   1  17   5        9.76        8.11      3.54 o 
   2  17   5       45.68       40.25      4.79 o 
   3  17   5       38.51       35.68      6.28 o 
   4  17   5        7.99        5.79      4.25 o 
   5  17   5        9.82        7.25      4.37 o 
   6  17   5        3.42       -0.06      6.16 o 
  -2  18   5       27.11       28.53      8.48 o 
  -1  18   5        5.73        6.20      6.87 o 
   0  18   5       13.31        6.91      6.83 o 
   1  18   5        3.67        2.57      6.63 o 
   2  18   5       11.97        6.76      6.63 o 
   3  18   5        8.79        9.23      4.47 o 
   4  18   5       32.27       38.96      5.46 o 
  -1 -14   6        0.41       -3.17      4.51 o 
   0 -14   6       16.19       19.22      5.58 o 
  -4 -13   6       35.37       48.11      7.45 o 
  -3 -13   6       33.38       30.68     19.76 o 
  -2 -13   6       62.02       63.29     10.06 o 
  -1 -13   6       41.35       52.82      7.25 o 
   0 -13   6       23.63       22.49      5.48 o 
   1 -13   6       25.95       25.48      5.53 o 
   2 -13   6        5.80        6.45      5.67 o 
   3 -13   6       11.00       22.72      9.19 o 
   4 -13   6        0.25        7.45      8.84 o 
  -5 -12   6       14.85       11.54      5.13 o 
  -4 -12   6       55.57       48.38      6.03 o 
  -3 -12   6        8.29        7.86      3.90 o 
  -2 -12   6       39.62       35.24      6.53 o 
  -1 -12   6       14.57       20.21      4.31 o 
   0 -12   6        4.29        1.14      3.81 o 
   1 -12   6       27.55       14.49      4.88 o 
   2 -12   6        2.01        7.22      6.11 o 
   3 -12   6       12.09       11.12      4.16 o 
   4 -12   6        0.10        1.36      7.16 o 
   5 -12   6       28.51       25.09      9.59 o 
  -6 -11   6        2.13        2.55      4.61 o 
  -5 -11   6       58.47       60.73      7.60 o 
  -4 -11   6        3.33        0.98      3.24 o 
  -3 -11   6       51.29       49.07      6.18 o 
  -2 -11   6       80.92       89.93      7.00 o 
  -1 -11   6       59.99       51.61      4.59 o 
   0 -11   6       51.60       46.67      4.42 o 
   1 -11   6       36.70       32.90      3.89 o 
   2 -11   6      100.01      113.41     11.18 o 
   3 -11   6       34.01       44.56      5.15 o 
   4 -11   6       59.12       67.39      6.17 o 
   5 -11   6        3.04        1.93      7.43 o 
   6 -11   6       20.82       22.87      9.33 o 
  -7 -10   6       15.10       16.57      6.94 o 
  -6 -10   6        0.55        2.58      3.90 o 
  -5 -10   6       31.05       25.88      5.34 o 
  -4 -10   6        6.77        8.23      3.18 o 
  -3 -10   6       54.33       58.63      5.38 o 
  -2 -10   6       60.39       64.04      4.75 o 
  -1 -10   6      133.44      150.42      8.38 o 
   0 -10   6       64.68       72.79      5.88 o 
   1 -10   6       96.44      104.84      7.87 o 
   2 -10   6      117.58      121.48      7.14 o 
   3 -10   6       31.33       32.17      5.23 o 
   4 -10   6      119.63      131.20      7.69 o 
   5 -10   6        2.44        4.08      7.07 o 
   6 -10   6       47.73       39.91      9.83 o 
   7 -10   6        1.65        2.48      7.68 o 
  -7  -9   6        0.45        0.13      3.67 o 
  -6  -9   6       44.17       51.84      7.49 o 
  -5  -9   6       10.46        5.55      3.59 o 
  -4  -9   6      147.98      144.45      6.70 o 
  -3  -9   6        0.31       -0.55      1.81 o 
  -2  -9   6      131.67      142.97      6.05 o 
  -1  -9   6       11.70        2.95      2.19 o 
   0  -9   6      217.00      229.62      7.12 o 
   1  -9   6      184.42      194.10      6.68 o 
   2  -9   6      170.67      162.99      6.86 o 
   3  -9   6      122.64      129.58      8.81 o 
   4  -9   6       11.87       12.99      3.89 o 
   5  -9   6       92.79       91.67     11.78 o 
   6  -9   6        9.70       13.65      8.08 o 
   7  -9   6       18.61       28.10      9.19 o 
  -8  -8   6        9.62        4.96      4.48 o 
  -7  -8   6        0.51       -2.33      3.19 o 
  -6  -8   6       24.87       22.03     10.59 o 
  -5  -8   6        3.35        4.50      2.63 o 
  -4  -8   6      113.46      118.47      5.72 o 
  -3  -8   6        0.73        0.93      1.90 o 
  -2  -8   6      190.46      201.79      6.86 o 
  -1  -8   6       83.86       85.36      4.74 o 
   0  -8   6      352.30      349.50      8.52 o 
   1  -8   6      150.94      157.46      5.82 o 
   2  -8   6       94.68      104.89      6.55 o 
   3  -8   6      209.64      213.21     15.70 o 
   4  -8   6       22.26       24.68      3.72 o 
   5  -8   6       43.86       39.83      5.65 o 
   6  -8   6       21.49       31.15      8.35 o 
   7  -8   6       26.30       33.29      9.15 o 
   8  -8   6        2.69        5.10      7.85 o 
  -8  -7   6        0.15        0.65      3.95 o 
  -7  -7   6       23.97       23.88      5.15 o 
  -6  -7   6        0.17        5.09      3.64 o 
  -5  -7   6       73.61       78.24      7.62 o 
  -4  -7   6        1.99        1.18      1.64 o 
  -3  -7   6      170.51      186.18      5.98 o 
  -2  -7   6       40.43       30.84      3.30 o 
  -1  -7   6      453.95      461.93     13.08 o 
   0  -7   6      111.01      111.96      4.62 o 
   1  -7   6       30.18       32.83      3.14 o 
   2  -7   6       95.46      101.05      5.55 o 
   3  -7   6       10.22       15.48      5.84 o 
   4  -7   6       12.46       11.27      3.79 o 
   5  -7   6       32.71       44.10      5.48 o 
   6  -7   6        3.60        5.05      3.78 o 
   7  -7   6       34.36       24.79      8.39 o 
   8  -7   6        1.93       -0.96      6.63 o 
   9  -7   6       21.91       17.97      8.46 o 
  -8  -6   6        0.39       -3.29      3.29 o 
  -7  -6   6       39.46       37.24      4.78 o 
  -6  -6   6        9.78        9.40      4.28 o 
  -5  -6   6       92.91       92.38      5.66 o 
  -4  -6   6       15.87       15.43      3.13 o 
  -3  -6   6      205.55      220.11     10.72 o 
  -2  -6   6        5.15        5.59      1.98 o 
  -1  -6   6       60.22       64.08      3.58 o 
   0  -6   6       21.58       22.39      2.28 o 
   1  -6   6       74.11       75.25      3.92 o 
   2  -6   6        5.45        6.72      1.82 o 
   3  -6   6      467.60      476.22     35.21 o 
   4  -6   6       24.72       15.68      2.95 o 
   5  -6   6      324.52      334.95     11.36 o 
   6  -6   6       88.60       94.48      7.32 o 
   7  -6   6      113.95      110.93     11.93 o 
   8  -6   6       54.40       72.34     10.58 o 
   9  -6   6        3.88       -4.87      6.66 o 
  -9  -5   6        3.99        3.38      3.74 o 
  -8  -5   6       31.60       31.61      4.79 o 
  -7  -5   6        4.83        4.00      2.94 o 
  -6  -5   6       75.07       75.57      6.39 o 
  -5  -5   6       25.12       18.54      2.81 o 
  -4  -5   6      211.60      218.35      6.05 o 
  -3  -5   6      143.06      126.43      5.44 o 
  -2  -5   6       29.33       31.12      2.15 o 
  -1  -5   6       94.62       87.21      3.03 o 
   0  -5   6       93.72       89.17      3.21 o 
   1  -5   6      174.02      177.82      4.63 o 
   2  -5   6        5.89        4.77      1.64 o 
   3  -5   6       85.88       91.04      6.14 o 
   4  -5   6      103.90      114.49      5.36 o 
   5  -5   6        1.32       -0.58      2.54 o 
   6  -5   6       59.33       63.21      5.97 o 
   7  -5   6        4.44       -3.49      5.74 o 
   8  -5   6       12.04       10.84      6.90 o 
   9  -5   6       15.98       13.76      7.67 o 
  -9  -4   6        3.39        3.20      3.50 o 
  -8  -4   6       16.59       23.38      4.30 o 
  -7  -4   6        2.21        1.03      2.31 o 
  -6  -4   6       40.21       38.46      3.49 o 
  -5  -4   6        0.11       -0.13      1.47 o 
  -4  -4   6       17.46       18.05      1.94 o 
  -3  -4   6      243.69      253.53      6.31 o 
  -2  -4   6        3.14        2.72      0.91 o 
  -1  -4   6      204.51      204.54      4.12 o 
   0  -4   6      613.03      621.98      8.91 o 
   1  -4   6      341.17      312.35      6.12 o 
   2  -4   6      710.37      697.73     12.44 o 
   3  -4   6       52.15       59.03      3.64 o 
   4  -4   6      556.04      561.01     18.20 o 
   5  -4   6      302.70      313.53     14.22 o 
   6  -4   6       58.27       66.95      5.89 o 
   7  -4   6       61.80       63.04      6.82 o 
   8  -4   6        3.03        1.39      5.73 o 
   9  -4   6       15.14       23.05      8.05 o 
  10  -4   6        1.67        1.53      6.55 o 
  -9  -3   6        7.86        7.74      3.71 o 
  -8  -3   6        0.89        0.17      2.90 o 
  -7  -3   6       14.19       13.54      2.68 o 
  -6  -3   6        2.61        0.80      1.71 o 
  -5  -3   6        3.89        5.67      1.64 o 
  -4  -3   6       30.16       23.56      3.03 o 
  -3  -3   6        3.61        3.86      1.03 o 
  -2  -3   6       45.17       39.19      1.83 o 
  -1  -3   6        3.61        4.75      0.84 o 
   0  -3   6       10.91       11.08      1.50 o 
   1  -3   6      695.99      698.77     13.66 o 
   2  -3   6      269.07      267.25      5.44 o 
   3  -3   6      529.64      528.35     10.07 o 
   4  -3   6       68.22       70.13      3.44 o 
   5  -3   6        3.27        6.31      3.70 o 
   6  -3   6       59.04       60.91      5.37 o 
   7  -3   6       23.33       23.62      4.35 o 
   8  -3   6        4.53       11.47      6.50 o 
   9  -3   6        2.24        4.78      6.30 o 
  10  -3   6        2.43        6.89      6.58 o 
  -9  -2   6        0.39        0.26      3.28 o 
  -8  -2   6        3.67        6.61      3.39 o 
  -7  -2   6        0.87        1.81      2.08 o 
  -6  -2   6       97.46      107.50      5.07 o 
  -5  -2   6        2.06        4.55      1.77 o 
  -4  -2   6       83.98       82.36      3.36 o 
  -3  -2   6      714.14      714.28      8.61 o 
  -2  -2   6        1.05        1.86      0.69 o 
  -1  -2   6     2223.13     2210.18     21.03 o 
   0  -2   6      146.37      143.25      3.09 o 
   1  -2   6     2264.02     2228.19     26.13 o 
   2  -2   6      442.08      442.80      7.21 o 
   3  -2   6      941.93      896.75     14.25 o 
   4  -2   6      378.55      365.53      7.59 o 
   5  -2   6      176.84      180.15      6.18 o 
   6  -2   6      128.01      138.98      6.88 o 
   7  -2   6      158.12      153.61      7.52 o 
   8  -2   6      100.74      105.89     11.06 o 
   9  -2   6       40.81       42.25      8.69 o 
  10  -2   6       62.74       55.94      9.68 o 
  -9  -1   6        0.48        0.25      3.06 o 
  -8  -1   6        0.15        2.86      2.87 o 
  -7  -1   6        1.08        1.32      2.02 o 
  -6  -1   6       66.29       71.23      4.28 o 
  -5  -1   6      109.43      113.17      4.41 o 
  -4  -1   6      309.06      316.74      5.90 o 
  -3  -1   6      682.29      660.16      8.54 o 
  -2  -1   6      491.13      490.32      6.96 o 
  -1  -1   6      125.68      117.19      2.52 o 
   0  -1   6     2677.44     2765.51     37.98 o 
   1  -1   6       12.32       15.57      1.01 o 
   2  -1   6      307.33      356.91      5.25 o 
   3  -1   6       56.89       67.86      2.60 o 
   4  -1   6      777.03      821.45     11.60 o 
   5  -1   6       11.83        9.20      1.83 o 
   6  -1   6      517.51      546.80     10.57 o 
   7  -1   6       11.57        9.72      4.13 o 
   8  -1   6       69.43       65.53     14.64 o 
   9  -1   6        1.06       -4.86      5.16 o 
  10  -1   6       28.91       19.92      6.94 o 
  11  -1   6        0.08       -3.42     11.30 o 
  -9   0   6       10.70       11.01      5.10 o 
  -8   0   6       18.59        9.53      3.40 o 
  -7   0   6       90.69       97.50      5.39 o 
  -6   0   6      212.11      191.84      8.00 o 
  -5   0   6      362.87      346.86      7.60 o 
  -4   0   6      863.23      871.29     11.68 o 
  -3   0   6      132.61      130.31      3.71 o 
  -2   0   6     2903.37     2836.24     27.65 o 
  -1   0   6       71.80       74.07      2.31 o 
   0   0   6     5980.05     6147.51     57.12 o 
   1   0   6       49.08       48.77      1.93 o 
   2   0   6     6456.12     6658.06     62.70 o 
   3   0   6       49.01       48.36      1.71 o 
   4   0   6     3037.57     3135.93     36.02 o 
   5   0   6        1.42        3.14      2.34 o 
   6   0   6      728.29      727.13     11.98 o 
   7   0   6      172.78      170.46      7.02 o 
   8   0   6      186.13      188.88     17.28 o 
   9   0   6       44.43       39.40      6.10 o 
  10   0   6        9.65        5.06      5.12 o 
  11   0   6       11.92       15.01      5.22 o 
 -10   1   6        8.85       18.31      7.58 o 
  -9   1   6        0.04       -0.68      4.38 o 
  -8   1   6       35.25       35.71      4.59 o 
  -7   1   6        7.07        7.39      2.26 o 
  -6   1   6      203.86      207.94      6.24 o 
  -5   1   6        2.71        5.10      1.55 o 
  -4   1   6      407.19      417.25      6.86 o 
  -3   1   6      413.36      424.51      6.39 o 
  -2   1   6     1515.22     1616.76     15.33 o 
  -1   1   6      366.29      329.30      5.10 o 
   0   1   6     1227.23     1462.73     18.00 o 
   1   1   6        3.53        4.29      0.77 o 
   2   1   6     1185.04     1299.48     17.76 o 
   3   1   6      592.43      548.38      6.88 o 
   4   1   6      460.36      500.09      7.75 o 
   5   1   6      245.40      234.90      4.91 o 
   6   1   6       14.77       16.29      2.05 o 
   7   1   6       65.84       72.70      4.01 o 
   8   1   6        2.33        3.09      3.89 o 
   9   1   6       28.19       37.29      5.99 o 
  10   1   6        5.36        7.09      5.12 o 
  11   1   6        8.52        5.83      4.76 o 
 -10   2   6       10.04       12.22      7.08 o 
  -9   2   6        3.58       -1.44      7.42 o 
  -8   2   6       74.91      100.45      6.92 o 
  -7   2   6       23.93       27.08      3.72 o 
  -6   2   6      193.80      183.71      8.47 o 
  -5   2   6      240.73      242.11      8.65 o 
  -4   2   6      575.19      583.72      9.54 o 
  -3   2   6      576.51      575.35      7.24 o 
  -2   2   6     1908.66     2059.41     18.88 o 
  -1   2   6     1191.08     1161.13     10.48 o 
   0   2   6      619.85      694.84      8.30 o 
   1   2   6     4359.09     4284.31     36.47 o 
   2   2   6     1292.20     1361.49     12.34 o 
   3   2   6     1455.55     1388.32     14.51 o 
   4   2   6        5.86        3.58      0.80 o 
   5   2   6     1367.82     1387.25     16.52 o 
   6   2   6      348.07      361.71      7.23 o 
   7   2   6      292.03      289.00     12.62 o 
   8   2   6       94.35       98.81      4.48 o 
   9   2   6       29.99       32.47      7.15 o 
  10   2   6       33.07       33.74      5.45 o 
  11   2   6       12.80        7.53      4.79 o 
  -9   3   6        9.69        7.62      4.74 o 
  -8   3   6        5.42       -2.53      2.53 o 
  -7   3   6       16.28       19.40      3.36 o 
  -6   3   6        9.11        4.48      2.26 o 
  -5   3   6       78.96       86.90      3.99 o 
  -4   3   6       33.74       37.27      2.63 o 
  -3   3   6       51.92       46.35      1.91 o 
  -2   3   6      199.83      216.52      3.20 o 
  -1   3   6       17.05       13.42      1.15 o 
   0   3   6       92.23       94.34      1.56 o 
   1   3   6      400.17      337.83      3.58 o 
   2   3   6      742.29      708.09      7.06 o 
   3   3   6       96.01      101.52      2.06 o 
   4   3   6      469.90      489.01      7.88 o 
   5   3   6      102.44      102.69      3.28 o 
   6   3   6       24.79       26.67      1.75 o 
   7   3   6        9.93       10.72      1.79 o 
   8   3   6       35.51       30.43      3.30 o 
   9   3   6        3.98        2.27      4.27 o 
  10   3   6        0.37       -3.63      3.63 o 
  11   3   6        1.03        1.63      4.62 o 
  -9   4   6       15.27       12.74      5.21 o 
  -8   4   6        1.25       -2.66      3.66 o 
  -7   4   6       29.40       31.10      3.97 o 
  -6   4   6        6.80        4.93      2.27 o 
  -5   4   6      147.29      138.88      5.58 o 
  -4   4   6       12.61       10.71      1.36 o 
  -3   4   6       81.28       75.70      3.13 o 
  -2   4   6     1588.87     1542.66     14.38 o 
  -1   4   6      508.80      469.57      5.17 o 
   0   4   6     1852.22     1933.35     14.55 o 
   1   4   6      640.65      622.23      5.82 o 
   2   4   6     1660.34     1602.98     13.50 o 
   3   4   6        2.03        1.86      0.56 o 
   4   4   6     1646.57     1679.71     15.52 o 
   5   4   6       15.06       15.72      1.40 o 
   6   4   6      167.84      186.33      3.91 o 
   7   4   6        9.15       11.67      2.06 o 
   8   4   6       90.92      102.28      4.90 o 
   9   4   6        5.53        6.73      3.45 o 
  10   4   6       10.87        8.27      4.19 o 
  11   4   6        6.34        5.26      5.55 o 
  -9   5   6        0.10       -1.65      3.80 o 
  -8   5   6        3.95        3.02      6.30 o 
  -7   5   6        1.65        2.72      2.62 o 
  -6   5   6       26.91       27.68      3.53 o 
  -5   5   6       16.84       20.57      2.81 o 
  -4   5   6       98.02       98.14      3.77 o 
  -3   5   6        9.02        9.73      1.29 o 
  -2   5   6      200.56      226.66      3.32 o 
  -1   5   6       22.49       18.86      1.12 o 
   0   5   6       57.45       40.28      1.16 o 
   1   5   6      674.05      694.30      6.78 o 
   2   5   6      106.52       83.15      1.75 o 
   3   5   6       99.78      101.32      1.75 o 
   4   5   6       40.70       28.90      1.36 o 
   5   5   6        5.52        4.81      0.99 o 
   6   5   6       68.42       69.24      3.19 o 
   7   5   6        0.77        3.19      1.57 o 
   8   5   6        6.75        3.60      2.19 o 
   9   5   6        4.53        2.19      2.53 o 
  10   5   6        1.79        4.30      4.11 o 
  11   5   6        3.40        1.75      4.48 o 
  -9   6   6        3.85        8.41      5.49 o 
  -8   6   6       37.65       43.43      8.02 o 
  -7   6   6        2.95        0.46      2.57 o 
  -6   6   6      102.78      101.85      6.14 o 
  -5   6   6       53.21       52.55      7.50 o 
  -4   6   6      323.47      337.67      7.02 o 
  -3   6   6      547.27      554.74      8.38 o 
  -2   6   6      628.72      625.13      7.64 o 
  -1   6   6      893.98      911.39      9.25 o 
   0   6   6      580.11      482.96      5.31 o 
   1   6   6     1475.40     1347.83     14.34 o 
   2   6   6      146.28      119.11      3.11 o 
   3   6   6      459.19      439.98      7.74 o 
   4   6   6       15.76       15.41      1.18 o 
   5   6   6      213.17      213.43      4.20 o 
   6   6   6        0.16       -0.52      1.15 o 
   7   6   6      191.69      195.73      7.44 o 
   8   6   6       12.25       11.12      2.50 o 
   9   6   6       71.02       76.44      7.59 o 
  10   6   6        0.28       -0.55      3.85 o 
  11   6   6       11.43       10.10      4.78 o 
  -9   7   6        4.62        8.38      5.76 o 
  -8   7   6        9.23        9.67      4.40 o 
  -7   7   6       15.73       12.25      3.02 o 
  -6   7   6       16.96       19.62      3.48 o 
  -5   7   6      135.31      134.39      6.07 o 
  -4   7   6      138.73      143.54      4.58 o 
  -3   7   6      183.70      191.77      4.91 o 
  -2   7   6       21.43       30.51      1.93 o 
  -1   7   6      347.52      344.57      4.88 o 
   0   7   6       33.23       35.93      1.19 o 
   1   7   6        9.00       10.67      0.77 o 
   2   7   6        9.20       10.04      1.20 o 
   3   7   6       63.30       56.76      1.86 o 
   4   7   6       29.04       30.89      1.98 o 
   5   7   6      266.83      264.31      4.67 o 
   6   7   6       37.24       30.04      2.31 o 
   7   7   6       38.78       41.76      3.67 o 
   8   7   6        5.70        5.50      2.36 o 
   9   7   6       56.12       61.68      4.63 o 
  10   7   6        0.67        2.31      3.04 o 
  11   7   6       10.83       12.49      4.75 o 
  -9   8   6       15.40       14.60      6.11 o 
  -8   8   6        2.23        6.87      5.41 o 
  -7   8   6      108.60      110.83      6.17 o 
  -6   8   6        2.71       -0.37      2.19 o 
  -5   8   6      334.30      336.13      8.30 o 
  -4   8   6      118.24      118.25      4.08 o 
  -3   8   6      395.61      385.81      6.74 o 
  -2   8   6      382.20      396.26      6.09 o 
  -1   8   6      520.45      499.79      7.53 o 
   0   8   6      712.37      715.25      7.90 o 
   1   8   6      273.14      289.85      4.09 o 
   2   8   6      743.83      745.57      9.94 o 
   3   8   6      445.88      452.02     11.72 o 
   4   8   6      297.23      293.76      5.79 o 
   5   8   6       57.73       58.21      3.09 o 
   6   8   6      514.39      504.33      9.09 o 
   7   8   6        0.37       -1.95      1.95 o 
   8   8   6      144.70      143.57      5.52 o 
   9   8   6        1.06       -0.21      2.90 o 
  10   8   6       30.48       33.69      4.22 o 
  11   8   6        0.89        0.49      5.15 o 
  -8   9   6       10.21       14.52      5.86 o 
  -7   9   6       43.51       37.39      4.99 o 
  -6   9   6       24.05       28.70      3.73 o 
  -5   9   6       41.11       40.89      4.42 o 
  -4   9   6       96.40      101.39      5.01 o 
  -3   9   6       31.77       28.89      3.07 o 
  -2   9   6      150.01      146.47      4.40 o 
  -1   9   6      244.40      243.56      5.89 o 
   0   9   6      151.11      150.42      3.90 o 
   1   9   6      194.57      209.13      5.23 o 
   2   9   6     1057.04      986.28     11.15 o 
   3   9   6       29.77       24.70      2.23 o 
   4   9   6      396.73      387.83      7.15 o 
   5   9   6        8.74        8.10      2.15 o 
   6   9   6      159.94      161.47      5.08 o 
   7   9   6        2.62        3.62      2.26 o 
   8   9   6      100.56      114.33      7.98 o 
   9   9   6        8.14       10.24      3.35 o 
  10   9   6       30.61       34.85      4.55 o 
  -8  10   6       29.14       31.97      7.03 o 
  -7  10   6        2.33        2.23      4.96 o 
  -6  10   6       79.54       77.67      8.00 o 
  -5  10   6        0.34        1.87      2.61 o 
  -4  10   6      340.20      363.22      8.78 o 
  -3  10   6        3.22        0.42      1.77 o 
  -2  10   6      736.69      722.57     11.74 o 
  -1  10   6      180.53      182.93      5.04 o 
   0  10   6     1222.30     1214.61     16.90 o 
   1  10   6      303.85      320.69      6.87 o 
   2  10   6      597.10      619.10     10.49 o 
   3  10   6      573.92      585.89      8.60 o 
   4  10   6      116.72      124.99      4.19 o 
   5  10   6      743.58      732.72     11.71 o 
   6  10   6       76.48       78.36      4.09 o 
   7  10   6      209.75      210.66      6.39 o 
   8  10   6       13.09        9.14      2.86 o 
   9  10   6      158.53      178.14     10.19 o 
  10  10   6        0.88        0.11      4.09 o 
  -8  11   6       11.62       12.35      8.33 o 
  -7  11   6        0.20        1.05      5.17 o 
  -6  11   6       43.83       35.49      4.98 o 
  -5  11   6        4.09        9.05      2.84 o 
  -4  11   6      143.06      152.20      6.28 o 
  -3  11   6        5.32        2.82      2.11 o 
  -2  11   6      230.64      258.13      8.28 o 
  -1  11   6      108.72      112.17      5.08 o 
   0  11   6      194.89      212.05      5.68 o 
   1  11   6      351.36      346.66      6.06 o 
   2  11   6       82.87       88.44      3.43 o 
   3  11   6      380.71      381.68      7.47 o 
   4  11   6      291.74      296.62      6.59 o 
   5  11   6      451.29      463.56      8.84 o 
   6  11   6       48.07       49.73      3.59 o 
   7  11   6      361.04      370.36      8.56 o 
   8  11   6        0.74        3.48      2.77 o 
   9  11   6       83.98       82.80      5.55 o 
  10  11   6        0.07       -3.11      4.07 o 
  -7  12   6       11.43       19.34      8.53 o 
  -6  12   6       15.64       18.59      8.07 o 
  -5  12   6       30.42       24.38      4.32 o 
  -4  12   6        5.34        4.30      2.65 o 
  -3  12   6      158.78      156.60      6.04 o 
  -2  12   6        2.62        3.43      2.17 o 
  -1  12   6      414.17      419.58      8.64 o 
   0  12   6        3.89        4.31      1.89 o 
   1  12   6      624.75      613.10     10.92 o 
   2  12   6       72.73       68.78      5.09 o 
   3  12   6      895.78      858.21     13.22 o 
   4  12   6      173.25      181.64      5.61 o 
   5  12   6      346.48      332.61      7.47 o 
   6  12   6      173.11      170.86      5.69 o 
   7  12   6       77.94       74.65      4.56 o 
   8  12   6       73.04       75.83      5.07 o 
   9  12   6        1.15        5.89      3.07 o 
  -7  13   6        1.89        2.97      6.76 o 
  -6  13   6        2.62       -5.37      6.46 o 
  -5  13   6       11.47        6.76      4.79 o 
  -4  13   6        3.89        6.80      4.16 o 
  -3  13   6      144.57      142.44      9.54 o 
  -2  13   6        1.59       -1.78      2.40 o 
  -1  13   6      312.12      328.18      8.72 o 
   0  13   6       35.86       35.65      3.14 o 
   1  13   6      576.78      568.25      9.08 o 
   2  13   6       58.40       55.38      3.46 o 
   3  13   6      485.36      478.66      9.19 o 
   4  13   6      123.53      121.22      5.46 o 
   5  13   6       71.70       71.19      4.56 o 
   6  13   6       49.53       42.41      3.70 o 
   7  13   6       18.08       18.75      3.13 o 
   8  13   6        1.53        4.74      2.87 o 
   9  13   6        2.34        9.38      3.59 o 
  -6  14   6        4.03        1.15      7.49 o 
  -5  14   6       18.98       11.06      7.19 o 
  -4  14   6       43.68       45.54      9.17 o 
  -3  14   6       60.60       72.99     10.12 o 
  -2  14   6       86.04       73.26      7.07 o 
  -1  14   6       53.84       48.00      5.80 o 
   0  14   6      180.45      177.84      7.81 o 
   1  14   6        3.95        5.24      2.12 o 
   2  14   6       77.00       66.67      7.03 o 
   3  14   6        8.39        8.45      2.54 o 
   4  14   6       15.08       12.40      2.94 o 
   5  14   6       16.31       15.59      3.15 o 
   6  14   6       11.31       13.73      3.48 o 
   7  14   6       20.72       18.09      3.29 o 
   8  14   6       10.25        9.97      3.37 o 
  -5  15   6       16.62       12.91      7.80 o 
  -4  15   6       25.50       20.03      7.93 o 
  -3  15   6       10.52        2.16      6.91 o 
  -2  15   6       24.90        2.58      6.54 o 
  -1  15   6        9.05        4.20      4.09 o 
   0  15   6       42.53       35.36      5.69 o 
   1  15   6        9.78        4.13      4.12 o 
   2  15   6       40.84       43.83      4.24 o 
   3  15   6       23.86       20.34      3.60 o 
   4  15   6       66.83       65.38      5.24 o 
   5  15   6        7.75        3.96      3.03 o 
   6  15   6       77.23       87.25      5.68 o 
   7  15   6       14.97       13.09      4.40 o 
   8  15   6       50.92       60.78     18.39 o 
  -4  16   6        1.64       -5.80      5.80 o 
  -3  16   6        9.08       -0.74      5.94 o 
  -2  16   6        0.93        2.87      6.08 o 
  -1  16   6       35.97       27.48      7.50 o 
   0  16   6        3.49        7.81      4.24 o 
   1  16   6       72.00       63.99      7.05 o 
   2  16   6        0.24        4.46      4.03 o 
   3  16   6       65.89       66.80      7.54 o 
   4  16   6        3.34        3.61      3.39 o 
   5  16   6       40.93       31.63      4.55 o 
   6  16   6        0.54       -2.94      3.89 o 
   7  16   6       25.52       26.38      7.67 o 
  -3  17   6       27.69       17.58      7.20 o 
  -2  17   6        0.32        1.13      5.77 o 
  -1  17   6       62.49       74.50      9.94 o 
   0  17   6        0.01        1.14      4.22 o 
   1  17   6       99.16      109.14      9.37 o 
   2  17   6        1.74        2.11      4.49 o 
   3  17   6       71.47       81.61      8.34 o 
   4  17   6        7.38       10.41      5.24 o 
   5  17   6       81.24      101.66     11.03 o 
   6  17   6        3.00        2.79      6.48 o 
  -2  18   6       14.89       16.85      8.43 o 
  -1  18   6       13.61       13.20      7.63 o 
   0  18   6        8.79        1.70      4.96 o 
   1  18   6       19.27       15.18     12.49 o 
   2  18   6        9.78        4.70      6.70 o 
   3  18   6        6.30        3.04      6.48 o 
   4  18   6       39.22       34.83      8.15 o 
   5  18   6        7.99       16.01      7.44 o 
   1  19   6        4.15       -1.72      6.64 o 
   2  19   6       59.58       63.88      9.79 o 
  -2 -13   7       12.53       14.58      5.49 o 
  -1 -13   7       26.61       27.94     14.30 o 
   0 -13   7        0.36        8.35      4.54 o 
   1 -13   7       15.11       13.89      5.11 o 
   2 -13   7        0.99        3.27      4.49 o 
  -4 -12   7       26.82       27.56      7.72 o 
  -3 -12   7        2.71       -1.41      4.87 o 
  -2 -12   7       15.34       19.91      7.12 o 
  -1 -12   7       10.04        7.69      3.70 o 
   0 -12   7        2.85       -3.72      4.28 o 
   1 -12   7       16.63       19.13      5.14 o 
   2 -12   7       14.05       11.21      4.62 o 
   3 -12   7        8.11        0.59      5.79 o 
   4 -12   7       12.65       28.04      9.62 o 
  -5 -11   7        0.86        1.98      4.44 o 
  -4 -11   7       27.93       25.83      4.71 o 
  -3 -11   7        4.16        3.59      3.42 o 
  -2 -11   7       49.83       55.86      5.84 o 
  -1 -11   7       12.30        8.53      3.52 o 
   0 -11   7       81.19       82.38      7.78 o 
   1 -11   7       98.28      102.68      8.70 o 
   2 -11   7       76.99       76.30      7.80 o 
   3 -11   7       72.30       58.30      7.05 o 
   4 -11   7        7.58       11.02      4.25 o 
   5 -11   7       43.71       49.95     10.75 o 
  -6 -10   7        0.37        1.63      4.10 o 
  -5 -10   7       53.49       57.46      8.60 o 
  -4 -10   7        1.89        4.35      3.14 o 
  -3 -10   7      103.76      114.31     11.08 o 
  -2 -10   7        3.66        3.12      2.92 o 
  -1 -10   7      232.16      235.81      7.87 o 
   0 -10   7        1.75        1.30      2.19 o 
   1 -10   7      137.78      135.10     11.25 o 
   2 -10   7       56.44       54.79     18.22 o 
   3 -10   7       59.25       60.76     19.42 o 
   4 -10   7       80.17      102.26      8.97 o 
   5 -10   7       12.02        9.06      8.20 o 
   6 -10   7        9.79        4.20      7.70 o 
  -6  -9   7        1.49        0.27      3.60 o 
  -5  -9   7      133.92      148.55     10.30 o 
  -4  -9   7        3.31        3.74      2.94 o 
  -3  -9   7      264.83      281.57      8.51 o 
  -2  -9   7       19.12       19.38      2.96 o 
  -1  -9   7      379.31      394.96     13.18 o 
   0  -9   7      129.21      142.45      6.12 o 
   1  -9   7      185.30      173.99      7.08 o 
   2  -9   7      151.63      160.57      9.00 o 
   3  -9   7      118.45      122.35     13.28 o 
   4  -9   7       87.60       79.60      7.49 o 
   5  -9   7       35.18       34.84      7.70 o 
   6  -9   7       64.01       82.72     11.66 o 
   7  -9   7        6.28        0.57      8.10 o 
  -7  -8   7       30.38       21.44      8.30 o 
  -6  -8   7       19.59       32.16      5.66 o 
  -5  -8   7       21.91       18.95      4.45 o 
  -4  -8   7      128.39      139.00      6.15 o 
  -3  -8   7       24.26       23.45      3.09 o 
  -2  -8   7      216.67      210.46      7.28 o 
  -1  -8   7       23.66       18.98      2.65 o 
   0  -8   7      212.81      203.70      8.07 o 
   1  -8   7        4.72        1.63      1.91 o 
   2  -8   7      256.41      264.25     10.49 o 
   3  -8   7        0.03        0.10      2.78 o 
   4  -8   7       52.19       43.18     17.72 o 
   5  -8   7        3.71        3.22      3.82 o 
   6  -8   7       47.15       49.16      6.48 o 
   7  -8   7        3.31       -4.82      7.27 o 
   8  -8   7        8.27        7.54      8.34 o 
  -8  -7   7       17.56       22.63      7.56 o 
  -7  -7   7       25.87       24.80      5.58 o 
  -6  -7   7       59.47       54.95     11.31 o 
  -5  -7   7       46.95       47.15      4.84 o 
  -4  -7   7      293.08      297.73      8.18 o 
  -3  -7   7       61.09       54.57      3.92 o 
  -2  -7   7      520.44      526.39     10.77 o 
  -1  -7   7        0.07       -1.25      1.25 o 
   0  -7   7      784.78      780.45     13.97 o 
   1  -7   7        0.40        2.40      1.72 o 
   2  -7   7      517.70      562.87     15.37 o 
   3  -7   7       60.96       69.77      6.21 o 
   4  -7   7      223.77      241.81     13.89 o 
   5  -7   7       45.72       43.28      7.49 o 
   6  -7   7       81.46       77.33      7.14 o 
   7  -7   7        0.31        8.96      7.53 o 
   8  -7   7       12.68       17.48      8.36 o 
  -8  -6   7       13.58       14.81      4.86 o 
  -7  -6   7        0.39        5.06      3.58 o 
  -6  -6   7       44.92       53.13      6.05 o 
  -5  -6   7       11.74        7.59      2.49 o 
  -4  -6   7      160.78      180.33      5.95 o 
  -3  -6   7        6.91        7.68      1.78 o 
  -2  -6   7       99.14       98.75      4.45 o 
  -1  -6   7      118.83      118.43      4.46 o 
   0  -6   7       51.20       44.09      3.39 o 
   1  -6   7       35.90       42.85      3.45 o 
   2  -6   7       39.59       39.33     11.48 o 
   3  -6   7        2.08       -1.47      2.01 o 
   4  -6   7       64.33       61.94      5.68 o 
   5  -6   7        8.49        3.06      4.26 o 
   6  -6   7       15.23       14.05      4.30 o 
   7  -6   7       14.75       11.90      4.48 o 
   8  -6   7       10.11       -2.60      6.98 o 
   9  -6   7        0.65        9.47      7.74 o 
  -8  -5   7       38.17       37.07      5.13 o 
  -7  -5   7       20.77       13.30      3.68 o 
  -6  -5   7      165.52      174.15      8.58 o 
  -5  -5   7       78.16       78.99      6.40 o 
  -4  -5   7       85.45       85.63      4.95 o 
  -3  -5   7      314.16      318.00      7.83 o 
  -2  -5   7      124.35      119.90      4.40 o 
  -1  -5   7      297.78      289.85      8.92 o 
   0  -5   7      322.87      306.32      7.51 o 
   1  -5   7       94.39      101.10      4.30 o 
   2  -5   7       45.72       49.62      4.34 o 
   3  -5   7       97.67       98.97      5.98 o 
   4  -5   7      103.60      102.75      6.98 o 
   5  -5   7       12.64       15.98      4.73 o 
   6  -5   7        0.77        2.73      3.40 o 
   7  -5   7       44.61       43.37      5.84 o 
   8  -5   7        5.70        9.46      7.45 o 
   9  -5   7       14.67       11.80      7.55 o 
  -9  -4   7        7.06        5.46      4.52 o 
  -8  -4   7        0.41        1.30      3.01 o 
  -7  -4   7       37.02       35.90      4.76 o 
  -6  -4   7        0.47        1.20      1.92 o 
  -5  -4   7       22.56       27.61      2.91 o 
  -4  -4   7        2.17        1.57      1.45 o 
  -3  -4   7        1.65        1.26      1.24 o 
  -2  -4   7       44.31       42.33      2.67 o 
  -1  -4   7      156.61      153.04      3.91 o 
   0  -4   7      210.48      206.34      6.70 o 
   1  -4   7       34.46       28.14      2.11 o 
   2  -4   7      166.41      153.37      6.29 o 
   3  -4   7        1.40        0.65      1.54 o 
   4  -4   7        1.24       -0.48      2.03 o 
   5  -4   7       10.92       11.19      4.30 o 
   6  -4   7        3.96       -0.09      3.07 o 
   7  -4   7       64.48       54.56      6.03 o 
   8  -4   7        3.04        4.69      6.95 o 
   9  -4   7        4.40        7.83      7.15 o 
  10  -4   7        9.33        7.33      7.32 o 
  -9  -3   7       31.16       31.90      6.58 o 
  -8  -3   7        8.68        6.80      3.48 o 
  -7  -3   7       34.64       30.71      4.36 o 
  -6  -3   7       27.35       27.99      4.46 o 
  -5  -3   7        1.04        1.35      1.42 o 
  -4  -3   7       32.71       40.63      5.63 o 
  -3  -3   7        7.18        7.29      1.52 o 
  -2  -3   7        2.56        2.66      0.92 o 
  -1  -3   7       11.75        8.51      1.13 o 
   0  -3   7      436.37      438.00      7.24 o 
   1  -3   7       22.37       22.88      2.14 o 
   2  -3   7      489.82      481.27      9.40 o 
   3  -3   7       86.89       76.66      3.76 o 
   4  -3   7      528.04      532.90     12.09 o 
   5  -3   7        1.44        6.68      3.30 o 
   6  -3   7      296.93      318.67     14.85 o 
   7  -3   7        7.25       10.27      3.74 o 
   8  -3   7       53.02       77.28     10.62 o 
   9  -3   7        4.89        9.28      6.80 o 
  10  -3   7       22.81       30.42      9.19 o 
  -9  -2   7        1.65        3.39      3.39 o 
  -8  -2   7        4.05       10.38      3.42 o 
  -7  -2   7       57.76       52.75      4.27 o 
  -6  -2   7        0.89        0.54      1.76 o 
  -5  -2   7       70.99       85.02      4.17 o 
  -4  -2   7       26.64       24.64      2.33 o 
  -3  -2   7      111.90      109.17      3.44 o 
  -2  -2   7       17.35       16.94      1.60 o 
  -1  -2   7        5.34        7.78      1.15 o 
   0  -2   7      337.23      341.80      5.65 o 
   1  -2   7       11.03        9.28      1.42 o 
   2  -2   7      125.02      115.92      4.02 o 
   3  -2   7       91.57      102.58      4.34 o 
   4  -2   7      205.21      220.08      7.12 o 
   5  -2   7       12.84       10.54      2.81 o 
   6  -2   7       51.46       60.25      5.27 o 
   7  -2   7       19.17       13.72      3.69 o 
   8  -2   7       30.54       25.37      7.55 o 
   9  -2   7        2.25        3.40      6.58 o 
  10  -2   7       20.20       17.80      7.91 o 
  -9  -1   7       21.36       23.03      5.83 o 
  -8  -1   7        1.35        1.25      2.74 o 
  -7  -1   7       92.16       74.96      5.47 o 
  -6  -1   7       44.45       51.77      3.82 o 
  -5  -1   7       94.61       84.51      4.25 o 
  -4  -1   7      333.79      349.43      8.63 o 
  -3  -1   7      535.68      527.17      7.43 o 
  -2  -1   7      832.36      814.79     14.91 o 
  -1  -1   7     1554.65     1557.89     17.13 o 
   0  -1   7      499.41      457.74      8.01 o 
   1  -1   7     1311.13     1368.59     16.74 o 
   2  -1   7      111.31       93.58      2.79 o 
   3  -1   7      982.40      959.20     18.85 o 
   4  -1   7       15.34       13.72      2.37 o 
   5  -1   7      386.39      370.33      9.12 o 
   6  -1   7        2.62        2.55      2.36 o 
   7  -1   7      107.64      122.60      7.00 o 
   8  -1   7       17.98       23.06     10.71 o 
   9  -1   7       23.09       20.39      7.50 o 
  10  -1   7        0.04        7.19      7.13 o 
  -9   0   7       22.36       22.69      6.01 o 
  -8   0   7        0.88        2.08      4.06 o 
  -7   0   7       41.55       41.14      3.85 o 
  -6   0   7       46.14       32.10      3.12 o 
  -5   0   7      145.10      135.36      4.71 o 
  -4   0   7       52.85       47.89      2.75 o 
  -3   0   7      558.74      551.57      7.50 o 
  -2   0   7       75.72       69.23      2.03 o 
  -1   0   7      131.78      138.87      4.50 o 
   0   0   7      818.17      882.29     10.26 o 
   1   0   7      202.67      171.03      3.11 o 
   2   0   7       29.22       24.44      1.52 o 
   3   0   7       70.39       53.23      2.14 o 
   4   0   7      131.79      138.04      4.34 o 
   5   0   7       91.98       90.00      3.62 o 
   6   0   7        8.57        8.60      2.25 o 
   7   0   7       37.96       40.71      3.69 o 
   8   0   7       12.19       11.40      3.34 o 
   9   0   7        9.60        7.69      4.72 o 
  10   0   7        2.36       -4.33      6.09 o 
  11   0   7        5.74        7.01      7.85 o 
  -9   1   7       40.40       34.21     12.50 o 
  -8   1   7        6.44        8.59      4.46 o 
  -7   1   7      148.18      151.26      7.04 o 
  -6   1   7        6.79        2.66      1.88 o 
  -5   1   7      477.10      467.95     10.11 o 
  -4   1   7      395.76      384.07      6.64 o 
  -3   1   7      292.46      283.48      5.60 o 
  -2   1   7     1499.74     1474.65     14.19 o 
  -1   1   7      349.88      322.60      7.15 o 
   0   1   7      626.93      586.57     10.10 o 
   1   1   7      479.55      417.15      5.63 o 
   2   1   7      333.13      258.02      3.68 o 
   3   1   7        5.21        3.74      1.16 o 
   4   1   7      559.72      532.82     11.71 o 
   5   1   7       12.63       13.51      1.86 o 
   6   1   7      207.82      211.97      5.49 o 
   7   1   7       24.57       23.22      3.04 o 
   8   1   7      195.30      207.69      9.00 o 
   9   1   7       21.80       20.78      5.43 o 
  10   1   7       32.64       35.65      6.67 o 
  11   1   7        3.47        1.77      6.22 o 
  -9   2   7       17.12       14.48      5.30 o 
  -8   2   7        4.06       -3.55      3.55 o 
  -7   2   7        6.69        2.65      2.97 o 
  -6   2   7      108.32      109.60      6.31 o 
  -5   2   7       24.94       25.62      2.49 o 
  -4   2   7       32.95       31.38      2.09 o 
  -3   2   7       21.93       18.60      1.57 o 
  -2   2   7        2.44        3.89      0.72 o 
  -1   2   7        8.94        4.95      0.94 o 
   0   2   7        4.25       12.68      1.23 o 
   1   2   7      157.08      140.15      2.75 o 
   2   2   7      284.14      231.69      3.34 o 
   3   2   7       11.00       12.54      1.16 o 
   4   2   7      872.40      849.81     11.19 o 
   5   2   7       65.08       63.37      2.90 o 
   6   2   7      154.34      153.34      4.33 o 
   7   2   7        6.21        2.02      2.08 o 
   8   2   7       84.63       84.10      5.75 o 
   9   2   7        6.23        6.21      4.93 o 
  10   2   7       11.61       15.99      5.39 o 
  11   2   7        7.04        6.12      6.47 o 
  -9   3   7        0.22        4.13      5.25 o 
  -8   3   7       44.25       41.07      7.72 o 
  -7   3   7        0.92       -1.96      2.18 o 
  -6   3   7       65.28       55.04      4.34 o 
  -5   3   7       18.05       14.20      2.33 o 
  -4   3   7       61.92       65.04      2.87 o 
  -3   3   7       78.19       68.16      2.16 o 
  -2   3   7     1082.70     1014.78     10.65 o 
  -1   3   7      106.54      114.00      1.88 o 
   0   3   7      998.70      925.12     10.64 o 
   1   3   7     2985.85     2959.93     24.40 o 
   2   3   7     1003.24     1023.83      9.81 o 
   3   3   7     1127.21     1157.24     11.85 o 
   4   3   7      242.46      257.22      4.51 o 
   5   3   7      740.06      748.52      9.56 o 
   6   3   7        8.75       10.20      2.37 o 
   7   3   7      460.34      467.18      9.94 o 
   8   3   7        2.68        2.52      3.34 o 
   9   3   7       45.69       40.84      6.40 o 
  10   3   7        1.32       -0.62      3.85 o 
  11   3   7       12.78        3.25      4.81 o 
  -9   4   7        2.23        6.14      4.83 o 
  -8   4   7        2.06        8.24      4.26 o 
  -7   4   7        0.21       -0.38      2.59 o 
  -6   4   7        7.71        8.61      2.46 o 
  -5   4   7        1.10        0.86      1.60 o 
  -4   4   7      133.77      136.29      4.38 o 
  -3   4   7       32.72       33.31      2.25 o 
  -2   4   7      335.70      329.07      4.53 o 
  -1   4   7      227.82      229.86      3.09 o 
   0   4   7      884.96      849.07      7.88 o 
   1   4   7      888.76      875.88      7.53 o 
   2   4   7      479.25      490.00      4.81 o 
   3   4   7      727.98      725.70      7.51 o 
   4   4   7      173.90      168.23      3.18 o 
   5   4   7      628.50      625.12      9.00 o 
   6   4   7      280.41      278.16      8.04 o 
   7   4   7      238.06      225.91      6.70 o 
   8   4   7        0.03       -2.13      3.06 o 
   9   4   7       49.86       51.08     14.07 o 
  10   4   7        0.38       -0.11      3.73 o 
  11   4   7        7.26        4.61      4.96 o 
  -9   5   7        7.73        5.32      4.92 o 
  -8   5   7        1.50        7.28      4.41 o 
  -7   5   7       17.61       15.33      4.07 o 
  -6   5   7        0.22        3.47      2.24 o 
  -5   5   7      242.29      232.94      7.36 o 
  -4   5   7       44.20       41.89      2.73 o 
  -3   5   7      723.08      728.21     10.94 o 
  -2   5   7       13.38       14.37      1.24 o 
  -1   5   7     1491.90     1439.44     13.40 o 
   0   5   7       80.56       74.06      1.56 o 
   1   5   7     1837.72     1818.32     15.22 o 
   2   5   7        5.92        7.48      0.65 o 
   3   5   7     1196.15     1195.08     11.26 o 
   4   5   7      667.68      673.24      7.72 o 
   5   5   7      446.80      457.03      9.16 o 
   6   5   7      330.66      332.85      8.09 o 
   7   5   7       28.08       29.85      2.92 o 
   8   5   7       56.55       54.68      5.30 o 
   9   5   7        7.34        5.66      4.39 o 
  10   5   7       10.34       14.44      7.24 o 
  11   5   7        0.75        3.93      4.31 o 
  -9   6   7        3.15       -0.67      4.58 o 
  -8   6   7        0.23       -3.81      3.81 o 
  -7   6   7       33.79       33.26      4.94 o 
  -6   6   7        6.43        4.61      3.15 o 
  -5   6   7      129.78      131.54      7.03 o 
  -4   6   7       10.74        7.88      1.65 o 
  -3   6   7      283.86      267.45      5.73 o 
  -2   6   7        8.28       10.44      1.31 o 
  -1   6   7     1408.92     1426.94     14.49 o 
   0   6   7       90.70       77.37      1.67 o 
   1   6   7      761.45      784.21      9.12 o 
   2   6   7      768.66      741.55      9.53 o 
   3   6   7     1425.42     1385.47     16.07 o 
   4   6   7      199.93      199.85      4.13 o 
   5   6   7      460.44      439.21      7.80 o 
   6   6   7      104.35      105.95      4.79 o 
   7   6   7       23.27       18.31      2.96 o 
   8   6   7       54.99       54.63      4.69 o 
   9   6   7       55.86       63.35      8.71 o 
  10   6   7       22.65       19.12      4.80 o 
  11   6   7        7.88       12.37      4.72 o 
  -9   7   7        2.99        0.82      8.61 o 
  -8   7   7       13.26        9.41      4.71 o 
  -7   7   7       16.49       19.31      3.98 o 
  -6   7   7       69.17       66.90      5.33 o 
  -5   7   7       25.09       26.48      3.38 o 
  -4   7   7      388.54      381.31      7.82 o 
  -3   7   7        1.24        0.06      1.16 o 
  -2   7   7      912.58      898.33     11.86 o 
  -1   7   7       32.10       30.26      1.66 o 
   0   7   7      781.52      775.87      7.86 o 
   1   7   7        0.05       -0.47      0.57 o 
   2   7   7      477.37      463.62      9.10 o 
   3   7   7      250.21      244.34      4.06 o 
   4   7   7       41.82       43.90      2.45 o 
   5   7   7      104.79      103.48      4.52 o 
   6   7   7      120.53      117.29      4.90 o 
   7   7   7        1.15        0.21      2.03 o 
   8   7   7       65.90       70.09      5.21 o 
   9   7   7        5.59        6.02      3.65 o 
  10   7   7       17.06       15.87      4.52 o 
  11   7   7        1.47        0.91      4.29 o 
  -8   8   7       28.30       31.52      6.38 o 
  -7   8   7        0.50       -0.07      3.88 o 
  -6   8   7       77.88       77.55      5.81 o 
  -5   8   7        2.33        2.43      2.35 o 
  -4   8   7      295.05      295.57      9.97 o 
  -3   8   7       18.70       14.74      2.25 o 
  -2   8   7      204.96      204.12      6.82 o 
  -1   8   7       38.90       40.14      2.53 o 
   0   8   7      178.88      169.95      5.04 o 
   1   8   7       85.07       78.75      2.50 o 
   2   8   7      881.07      824.78     10.77 o 
   3   8   7        6.25        5.13      1.98 o 
   4   8   7      491.52      459.01      9.38 o 
   5   8   7       71.12       70.93      4.35 o 
   6   8   7      296.02      294.40      6.93 o 
   7   8   7        5.37        6.24      1.91 o 
   8   8   7      114.65      111.55      6.33 o 
   9   8   7       36.78       44.46      5.90 o 
  10   8   7       13.97       11.61      4.48 o 
  11   8   7       18.01       21.44      6.84 o 
  -8   9   7       20.04       17.60      7.66 o 
  -7   9   7       34.30       42.70      5.34 o 
  -6   9   7       22.87       19.18      3.91 o 
  -5   9   7      113.97      119.49      6.95 o 
  -4   9   7        2.76       -0.67      2.03 o 
  -3   9   7      219.38      205.58      8.70 o 
  -2   9   7        0.80        1.05      1.96 o 
  -1   9   7      556.72      536.53     12.92 o 
   0   9   7        1.48        0.68      1.27 o 
   1   9   7      265.90      245.12      5.70 o 
   2   9   7      153.58      145.43      5.28 o 
   3   9   7      106.00      121.22      4.57 o 
   4   9   7        0.01        1.14      1.89 o 
   5   9   7       46.13       56.71      4.06 o 
   6   9   7        4.83        5.94      2.21 o 
   7   9   7       26.78       30.90      2.91 o 
   8   9   7       27.71       31.88      4.23 o 
   9   9   7       14.92       17.36      3.83 o 
  10   9   7        3.33        2.80      4.04 o 
  -8  10   7        0.88       -1.37      5.02 o 
  -7  10   7       24.46       31.91      5.46 o 
  -6  10   7        1.03        3.02      2.80 o 
  -5  10   7       67.31       66.65      5.20 o 
  -4  10   7        0.40       -1.99      1.99 o 
  -3  10   7      147.04      155.44      5.00 o 
  -2  10   7       16.53       14.68      2.84 o 
  -1  10   7      258.18      287.78      7.15 o 
   0  10   7        3.01       -1.21      1.40 o 
   1  10   7      226.91      251.58      6.03 o 
   2  10   7        2.42        6.19      1.77 o 
   3  10   7      196.80      211.73      6.48 o 
   4  10   7        2.90        4.39      2.05 o 
   5  10   7      169.47      165.34      9.84 o 
   6  10   7       30.38       29.31      3.10 o 
   7  10   7      135.77      143.64      7.71 o 
   8  10   7       94.84       93.31      7.29 o 
   9  10   7       12.30        8.25      3.60 o 
  10  10   7       33.58       27.74      5.46 o 
  -7  11   7        9.14       -1.65      4.86 o 
  -6  11   7       21.09       18.15      4.29 o 
  -5  11   7        4.53        6.20      2.86 o 
  -4  11   7       71.64       72.35      4.79 o 
  -3  11   7       20.85       23.78      3.08 o 
  -2  11   7       57.92       56.96      4.65 o 
  -1  11   7       19.91       14.43      2.54 o 
   0  11   7       55.57       67.47      5.47 o 
   1  11   7       38.82       32.34      2.78 o 
   2  11   7       76.89       82.61      4.54 o 
   3  11   7        6.66        8.10      2.28 o 
   4  11   7      207.76      200.81      6.41 o 
   5  11   7       43.39       41.55      2.88 o 
   6  11   7      220.62      222.32      5.96 o 
   7  11   7       13.55       15.16      3.33 o 
   8  11   7       19.09       17.87      3.93 o 
   9  11   7        4.96        4.14      3.59 o 
  10  11   7        2.10        4.41      4.67 o 
  -7  12   7        1.62        6.69      8.06 o 
  -6  12   7        3.35       -0.35      4.94 o 
  -5  12   7        1.29        0.54      2.70 o 
  -4  12   7        9.33       10.12      2.81 o 
  -3  12   7        2.57       -1.35      2.07 o 
  -2  12   7       39.26       47.24      4.63 o 
  -1  12   7       10.73        8.02      2.08 o 
   0  12   7      361.09      362.97      8.20 o 
   1  12   7        4.36        2.51      2.11 o 
   2  12   7      563.10      531.67     10.12 o 
   3  12   7       10.81       11.53      2.58 o 
   4  12   7      537.06      543.71     11.89 o 
   5  12   7       23.18       28.25      2.74 o 
   6  12   7      144.92      150.55      5.35 o 
   7  12   7       43.99       40.17      3.48 o 
   8  12   7        5.49        2.48      3.19 o 
   9  12   7       12.83        7.58      3.78 o 
  -6  13   7        2.04        0.61      7.29 o 
  -5  13   7        7.00        7.12      7.42 o 
  -4  13   7       20.45       23.93      3.71 o 
  -3  13   7       26.55       25.10      3.57 o 
  -2  13   7       45.09       40.40      3.92 o 
  -1  13   7       69.22       70.64      4.24 o 
   0  13   7      167.32      150.83      7.78 o 
   1  13   7       64.22       66.23      4.16 o 
   2  13   7       56.66       56.89      5.70 o 
   3  13   7      170.37      173.15      6.52 o 
   4  13   7        4.11        4.71      2.57 o 
   5  13   7       40.02       35.98      3.46 o 
   6  13   7        9.20       10.82      3.11 o 
   7  13   7        7.14        2.60      2.92 o 
   8  13   7        6.89        6.19      3.55 o 
   9  13   7        6.61        5.42      4.17 o 
  -6  14   7       11.98        6.87      7.97 o 
  -5  14   7       11.22       11.79      7.96 o 
  -4  14   7       41.94       22.74      8.25 o 
  -3  14   7       52.69       52.85      6.84 o 
  -2  14   7      125.52      142.83     31.96 o 
  -1  14   7      119.89      124.25      7.81 o 
   0  14   7       57.05       44.89      3.72 o 
   1  14   7      213.48      222.09      6.67 o 
   2  14   7       15.94       14.03      2.96 o 
   3  14   7      263.29      253.28      8.12 o 
   4  14   7        1.17        5.97      3.29 o 
   5  14   7      108.39      101.26      7.07 o 
   6  14   7       57.20       63.65      7.43 o 
   7  14   7       70.85       66.69     13.42 o 
   8  14   7       16.04        8.34      3.85 o 
   9  14   7       35.04       30.90      9.88 o 
  -5  15   7       14.36       11.82      7.99 o 
  -4  15   7        1.37       -1.77      6.72 o 
  -3  15   7       34.42       16.00      7.73 o 
  -2  15   7        0.96        1.29      4.15 o 
  -1  15   7       73.57       74.68      8.77 o 
   0  15   7       25.52       15.82      3.80 o 
   1  15   7       59.73       48.96      5.26 o 
   2  15   7      116.23      108.76      7.09 o 
   3  15   7        7.14        3.78      3.28 o 
   4  15   7       84.49       86.45      6.71 o 
   5  15   7       19.11       18.29      7.35 o 
   6  15   7       47.53       37.17      5.54 o 
   7  15   7       14.98       20.93      5.85 o 
   8  15   7       20.23       27.00      6.50 o 
  -4  16   7        8.15        4.90      7.40 o 
  -3  16   7       54.07       46.72      9.63 o 
  -2  16   7       69.66       71.64     10.35 o 
  -1  16   7       29.24       20.63      7.76 o 
   0  16   7      206.44      210.70     10.98 o 
   1  16   7       30.70       23.82      7.88 o 
   2  16   7      198.32      190.72     17.79 o 
   3  16   7        8.31        9.25     11.57 o 
   4  16   7      155.55      150.98     10.58 o 
   5  16   7       14.61       18.59      4.55 o 
   6  16   7      100.22      114.63      8.21 o 
   7  16   7        3.45       -0.61      7.51 o 
  -3  17   7        1.06       -5.96      5.96 o 
  -2  17   7       69.33       40.37      9.37 o 
  -1  17   7        8.68        6.54      6.77 o 
   0  17   7       36.58       36.66      6.24 o 
   1  17   7        1.85        6.19      4.66 o 
   2  17   7       30.87       38.92      6.44 o 
   3  17   7        2.63        8.82      4.98 o 
   4  17   7       70.96       83.81     10.27 o 
   5  17   7        2.93       -1.87      6.27 o 
   6  17   7       25.01       21.44      8.20 o 
  -2  18   7       27.73       41.41      8.47 o 
  -1  18   7        6.90       13.23      6.60 o 
   0  18   7       50.05       53.63      9.01 o 
   1  18   7       22.21       21.17      6.07 o 
   2  18   7       49.40       52.83      7.41 o 
   3  18   7       76.82       86.58     11.08 o 
   4  18   7       18.09        5.37      6.85 o 
   5  18   7      108.82      117.32     12.20 o 
   1  19   7       48.48       47.62     10.01 o 
   2  19   7        1.41       -0.86      6.88 o 
  -2 -12   8        0.71       -3.81      3.81 o 
  -1 -12   8       13.47        3.95      4.23 o 
   0 -12   8        3.87        3.18      4.04 o 
   1 -12   8       32.42       36.09     12.06 o 
   2 -12   8        0.06       -2.45      3.87 o 
   3 -12   8       35.34       44.06      7.07 o 
  -4 -11   8        1.67        1.34      4.21 o 
  -3 -11   8        1.69       -3.59      3.59 o 
  -2 -11   8        1.98        1.38      3.67 o 
  -1 -11   8        3.06        5.67      3.71 o 
   0 -11   8        6.74        2.21      3.77 o 
   1 -11   8        1.83        0.60      3.57 o 
   2 -11   8       27.77       20.82      7.11 o 
   3 -11   8        4.55        1.68      3.95 o 
   4 -11   8       17.50       10.66      5.08 o 
  -5 -10   8        1.69        3.88      4.16 o 
  -4 -10   8       28.65       29.73      5.75 o 
  -3 -10   8        4.31        0.25      3.05 o 
  -2 -10   8      115.59      112.06      7.73 o 
  -1 -10   8       12.07       10.64      4.39 o 
   0 -10   8      172.16      169.88     10.00 o 
   1 -10   8       12.71       16.91      4.62 o 
   2 -10   8      158.33      172.68     11.21 o 
   3 -10   8       41.84       54.35     16.36 o 
   4 -10   8       46.61       56.06      7.18 o 
   5 -10   8       32.11       36.08      8.61 o 
   6 -10   8       19.48        4.33      8.18 o 
  -6  -9   8        3.09        6.75      4.43 o 
  -5  -9   8        3.31       -1.68      3.31 o 
  -4  -9   8       42.97       51.93     14.81 o 
  -3  -9   8        2.74        1.07      2.97 o 
  -2  -9   8       35.02       31.14      4.36 o 
  -1  -9   8       81.56       81.06      6.33 o 
   0  -9   8       31.47       31.69      3.96 o 
   1  -9   8       88.69       91.65      6.15 o 
   2  -9   8       11.77       11.57      3.89 o 
   3  -9   8       51.21       46.85      6.20 o 
   4  -9   8        1.05        3.78      3.76 o 
   5  -9   8       28.37       24.74      7.54 o 
   6  -9   8        1.08       -4.16      4.16 o 
   7  -9   8        2.11       13.67      8.74 o 
  -6  -8   8       48.09       40.55      6.18 o 
  -5  -8   8       57.62       44.15      7.29 o 
  -4  -8   8      109.09      113.09      8.66 o 
  -3  -8   8      235.61      248.58     10.43 o 
  -2  -8   8       55.76       63.58      4.89 o 
  -1  -8   8      516.57      527.79     12.62 o 
   0  -8   8        0.88        1.60      2.06 o 
   1  -8   8      328.56      328.19     15.80 o 
   2  -8   8       12.39       13.19      3.79 o 
   3  -8   8      174.45      191.44      9.49 o 
   4  -8   8        3.11        3.40      5.67 o 
   5  -8   8       75.86      104.89     11.82 o 
   6  -8   8       14.08        9.40      4.97 o 
   7  -8   8       21.54       16.54      8.36 o 
  -7  -7   8       28.58       25.60      5.59 o 
  -6  -7   8       21.37       16.20      6.19 o 
  -5  -7   8      103.02      100.86     11.31 o 
  -4  -7   8        0.24       -1.94      2.34 o 
  -3  -7   8      142.25      151.91      6.59 o 
  -2  -7   8       24.64       25.26      3.41 o 
  -1  -7   8      128.60      128.59      5.66 o 
   0  -7   8        0.51        1.36      1.58 o 
   1  -7   8       29.42       31.96      3.36 o 
   2  -7   8       24.00       25.30      4.01 o 
   3  -7   8       61.38       52.88      8.80 o 
   4  -7   8        1.77        3.56      3.02 o 
   5  -7   8       46.20       54.25      8.50 o 
   6  -7   8        4.43        3.11      4.84 o 
   7  -7   8        9.22        3.47      7.47 o 
   8  -7   8        4.38       -2.01      7.68 o 
  -7  -6   8      118.79      126.25      9.68 o 
  -6  -6   8       10.65        4.29      4.34 o 
  -5  -6   8      176.86      197.88      8.26 o 
  -4  -6   8      133.34      135.48      6.14 o 
  -3  -6   8      216.43      213.61      6.39 o 
  -2  -6   8      173.08      178.50      6.15 o 
  -1  -6   8       87.45       88.97      4.70 o 
   0  -6   8      310.25      303.04      9.82 o 
   1  -6   8      238.71      240.55      7.24 o 
   2  -6   8      381.66      406.92     12.47 o 
   3  -6   8       98.94      104.70      7.28 o 
   4  -6   8      271.37      272.47     24.86 o 
   5  -6   8       20.75       22.04      5.85 o 
   6  -6   8      103.60       98.02     11.00 o 
   7  -6   8       22.85       18.46      5.11 o 
   8  -6   8        8.71        1.61      7.76 o 
  -8  -5   8        8.24        6.45      4.36 o 
  -7  -5   8       32.72       20.45      5.53 o 
  -6  -5   8       19.40       11.95      6.74 o 
  -5  -5   8       11.86        9.55      2.90 o 
  -4  -5   8       46.70       47.12      4.56 o 
  -3  -5   8      117.90      118.52      5.06 o 
  -2  -5   8       91.60       93.31      6.48 o 
  -1  -5   8      206.96      199.03      6.06 o 
   0  -5   8      368.05      368.63      8.63 o 
   1  -5   8       39.95       37.21      4.39 o 
   2  -5   8      304.30      321.92     10.26 o 
   3  -5   8       17.86       23.08      3.64 o 
   4  -5   8      134.70      141.40      7.28 o 
   5  -5   8      112.30      105.27     10.24 o 
   6  -5   8       15.13       30.25      6.59 o 
   7  -5   8       77.85       67.97      6.95 o 
   8  -5   8        2.08        9.37      7.70 o 
   9  -5   8       18.55       31.24      9.17 o 
  -8  -4   8       29.86       27.26      4.77 o 
  -7  -4   8        0.03        0.96      2.95 o 
  -6  -4   8      141.15      164.65      6.44 o 
  -5  -4   8        0.74       -0.14      1.74 o 
  -4  -4   8      353.15      347.37      8.94 o 
  -3  -4   8       19.06       13.70      3.50 o 
  -2  -4   8      689.43      688.34     12.91 o 
  -1  -4   8      440.30      436.96      9.13 o 
   0  -4   8      887.41      920.11     15.82 o 
   1  -4   8     1014.37     1007.94     21.08 o 
   2  -4   8       11.71        5.80      2.15 o 
   3  -4   8     1547.25     1603.88     38.42 o 
   4  -4   8        0.59        1.80      2.27 o 
   5  -4   8      492.61      514.28     19.44 o 
   6  -4   8        2.92        2.33      3.98 o 
   7  -4   8      188.84      191.02      9.47 o 
   8  -4   8        0.10        4.65      7.23 o 
   9  -4   8       44.06       27.51      9.03 o 
  -8  -3   8       18.31       10.27      5.08 o 
  -7  -3   8        2.93        2.89      2.85 o 
  -6  -3   8       99.16      103.38      5.52 o 
  -5  -3   8       10.52       10.32      2.24 o 
  -4  -3   8      210.07      214.32      7.72 o 
  -3  -3   8      290.91      269.99      7.62 o 
  -2  -3   8      102.44      115.44     11.08 o 
  -1  -3   8      779.14      782.59     11.49 o 
   0  -3   8       13.35        9.79      1.76 o 
   1  -3   8     1171.34     1147.17     17.87 o 
   2  -3   8       44.71       38.23      2.94 o 
   3  -3   8      859.24      893.71     17.26 o 
   4  -3   8       64.93       62.86      5.17 o 
   5  -3   8      287.97      307.38     13.98 o 
   6  -3   8        6.76        2.06      3.73 o 
   7  -3   8      170.96      190.92     23.51 o 
   8  -3   8        3.49        6.76      3.97 o 
   9  -3   8       32.16       38.46      9.57 o 
  10  -3   8        3.62        1.25      7.69 o 
  -9  -2   8       20.46       27.36      7.39 o 
  -8  -2   8        7.29        2.67      3.14 o 
  -7  -2   8      117.14      132.53      7.91 o 
  -6  -2   8        0.58        0.73      1.85 o 
  -5  -2   8      371.44      383.40      8.92 o 
  -4  -2   8      193.15      180.47      6.99 o 
  -3  -2   8     1379.15     1396.33     21.95 o 
  -2  -2   8      323.63      300.58      5.53 o 
  -1  -2   8     1613.12     1612.20     17.60 o 
   0  -2   8      452.75      452.47      7.77 o 
   1  -2   8     1010.30      990.02     15.44 o 
   2  -2   8      206.47      210.39      4.80 o 
   3  -2   8      564.90      560.19     10.69 o 
   4  -2   8      154.47      160.30      6.14 o 
   5  -2   8      167.85      176.99      9.75 o 
   6  -2   8      266.75      266.79     13.20 o 
   7  -2   8        6.56        6.40      3.27 o 
   8  -2   8       54.54       50.32      6.13 o 
   9  -2   8        0.62        3.83      6.98 o 
  10  -2   8       10.03       -1.88      6.93 o 
  -9  -1   8       23.90       29.07      7.63 o 
  -8  -1   8        4.43        5.93      4.36 o 
  -7  -1   8       75.61       71.29      5.90 o 
  -6  -1   8       70.83       64.86      6.15 o 
  -5  -1   8      375.80      375.83      8.41 o 
  -4  -1   8      106.13      104.94      4.49 o 
  -3  -1   8      490.49      499.97     10.79 o 
  -2  -1   8       54.67       50.91      2.39 o 
  -1  -1   8      575.60      558.38      9.06 o 
   0  -1   8      180.83      172.62      5.46 o 
   1  -1   8     1186.72     1156.93     16.97 o 
   2  -1   8      187.54      175.46      5.60 o 
   3  -1   8      105.10       93.02      6.19 o 
   4  -1   8      421.97      415.39     10.17 o 
   5  -1   8      146.50      153.43      9.41 o 
   6  -1   8      120.39      105.12      9.28 o 
   7  -1   8       29.25       28.51      5.09 o 
   8  -1   8       36.73       44.89     11.50 o 
   9  -1   8        0.60        5.37      7.26 o 
  10  -1   8       12.69        8.46      7.49 o 
  -9   0   8       18.58       21.56      9.41 o 
  -8   0   8       61.59       77.62      7.93 o 
  -7   0   8       24.95       20.28      3.06 o 
  -6   0   8      224.42      238.55      6.96 o 
  -5   0   8       44.37       51.66      3.49 o 
  -4   0   8      386.45      403.05      7.96 o 
  -3   0   8        8.88        8.94      1.19 o 
  -2   0   8      624.87      612.38      8.64 o 
  -1   0   8       41.09       42.95      3.10 o 
   0   0   8      491.78      471.46      9.42 o 
   1   0   8      144.82      140.50      3.91 o 
   2   0   8      564.47      566.01      7.01 o 
   3   0   8      191.88      177.67      3.90 o 
   4   0   8      152.98      168.55      4.91 o 
   5   0   8      140.70      143.83      5.27 o 
   6   0   8        1.03       -0.08      2.03 o 
   7   0   8       38.03       40.36      4.09 o 
   8   0   8       20.09       15.60      3.67 o 
   9   0   8       13.70       21.19      8.11 o 
  10   0   8        0.64       11.11      7.51 o 
  -9   1   8        5.50        3.61      7.35 o 
  -8   1   8       38.08       23.43      5.46 o 
  -7   1   8       13.04        7.99      3.06 o 
  -6   1   8      112.68      117.73      8.65 o 
  -5   1   8       22.18       24.14      2.54 o 
  -4   1   8       74.82       72.40      3.39 o 
  -3   1   8        7.71        6.81      1.00 o 
  -2   1   8      645.53      646.35     10.85 o 
  -1   1   8        0.84       -0.28      1.03 o 
   0   1   8      550.42      522.73      8.96 o 
   1   1   8      179.76      172.79      3.46 o 
   2   1   8      331.05      347.91      4.89 o 
   3   1   8       61.82       67.25      2.42 o 
   4   1   8      532.66      524.36     12.46 o 
   5   1   8       61.09       56.65      3.96 o 
   6   1   8       91.20       94.53      4.82 o 
   7   1   8      151.31      147.13      5.61 o 
   8   1   8       19.99       18.98      3.39 o 
   9   1   8       50.94       60.68      7.28 o 
  10   1   8        0.51        0.85      7.04 o 
  11   1   8       17.25       35.00      8.86 o 
  -9   2   8        1.53        3.59      9.23 o 
  -8   2   8       21.01       22.59      6.62 o 
  -7   2   8       17.90       20.02      4.89 o 
  -6   2   8       15.84       16.79      5.09 o 
  -5   2   8      180.66      195.29      5.67 o 
  -4   2   8       38.25       36.85      3.73 o 
  -3   2   8      365.63      365.86      5.36 o 
  -2   2   8       10.41        9.96      1.33 o 
  -1   2   8      353.10      346.24      6.26 o 
   0   2   8        0.69        2.66      0.86 o 
   1   2   8      538.47      522.04      7.22 o 
   2   2   8       19.63       20.80      1.32 o 
   3   2   8       77.72       76.52      2.32 o 
   4   2   8      295.71      291.03      6.95 o 
   5   2   8      287.05      297.56      6.44 o 
   6   2   8       10.35        7.83      1.78 o 
   7   2   8      115.06      107.85      5.35 o 
   8   2   8       47.41       46.41      5.17 o 
   9   2   8        1.35       -1.08      4.55 o 
  10   2   8       23.73       15.14      6.02 o 
  11   2   8        0.33       -4.15      4.15 o 
  -9   3   8       10.57       -6.01      6.01 o 
  -8   3   8       16.60        9.41      4.41 o 
  -7   3   8       28.54       21.99      6.10 o 
  -6   3   8       19.23       16.53      2.91 o 
  -5   3   8      116.67      119.39      7.66 o 
  -4   3   8      101.03       97.90      3.50 o 
  -3   3   8      314.40      320.54      4.96 o 
  -2   3   8       26.22       24.01      1.28 o 
  -1   3   8      429.48      416.99      6.29 o 
   0   3   8       20.86       24.04      1.61 o 
   1   3   8     1307.63     1282.30     14.06 o 
   2   3   8        4.80        3.78      0.63 o 
   3   3   8     1933.67     1931.55     18.74 o 
   4   3   8      129.81      134.35      4.02 o 
   5   3   8      474.89      471.80      8.47 o 
   6   3   8      167.14      172.14      9.68 o 
   7   3   8       34.54       36.24      4.98 o 
   8   3   8      123.50      128.79      7.98 o 
   9   3   8        5.27        1.98      8.97 o 
  10   3   8       27.32       38.50     15.67 o 
  11   3   8        0.39        0.30      4.33 o 
  -9   4   8       10.24        6.17      4.99 o 
  -8   4   8        2.83        0.96      3.78 o 
  -7   4   8       21.61       22.83      4.38 o 
  -6   4   8       25.64       26.50      4.50 o 
  -5   4   8       56.57       49.10      3.86 o 
  -4   4   8       55.39       55.43      3.07 o 
  -3   4   8       55.90       58.41      2.71 o 
  -2   4   8      422.08      429.04      5.57 o 
  -1   4   8      819.78      800.89      7.55 o 
   0   4   8      216.66      233.03      3.16 o 
   1   4   8       36.83       40.65      1.09 o 
   2   4   8      461.61      486.99      4.98 o 
   3   4   8       62.84       62.23      2.21 o 
   4   4   8      805.09      816.13     10.00 o 
   5   4   8       70.35       75.52      3.98 o 
   6   4   8      270.25      274.88      6.31 o 
   7   4   8      197.11      199.49      6.48 o 
   8   4   8       27.10       25.91      3.61 o 
   9   4   8        5.28       -1.56      7.47 o 
  10   4   8        1.32        0.49      6.07 o 
  11   4   8        0.29       -2.98      6.08 o 
  -9   5   8        3.49        2.91      4.70 o 
  -8   5   8        6.03        2.28      4.04 o 
  -7   5   8       29.90       32.79      4.30 o 
  -6   5   8       27.14       26.81      3.57 o 
  -5   5   8      151.86      146.05      6.47 o 
  -4   5   8      204.22      206.31      5.29 o 
  -3   5   8      220.98      204.98      4.83 o 
  -2   5   8      548.89      543.18      8.00 o 
  -1   5   8       47.13       48.39      1.44 o 
   0   5   8     1987.03     2022.40     17.23 o 
   1   5   8      138.29      133.41      2.12 o 
   2   5   8     3581.17     3595.53     29.22 o 
   3   5   8      443.42      462.93      5.38 o 
   4   5   8      721.53      739.25     10.99 o 
   5   5   8      336.39      351.39      6.83 o 
   6   5   8      349.92      346.49      7.25 o 
   7   5   8       46.59       43.98      4.28 o 
   8   5   8       79.74       91.79      5.50 o 
   9   5   8       25.15       27.91      5.85 o 
  10   5   8       16.20       20.28      5.07 o 
  11   5   8       12.98        2.25      4.46 o 
  -9   6   8        0.07        1.68      6.26 o 
  -8   6   8       19.27       19.88      5.42 o 
  -7   6   8        0.56       -2.19      3.40 o 
  -6   6   8       44.80       42.15      4.32 o 
  -5   6   8       40.81       42.61      8.36 o 
  -4   6   8      237.54      250.09     10.58 o 
  -3   6   8      334.74      343.50      6.78 o 
  -2   6   8      382.63      374.27      7.44 o 
  -1   6   8     1105.60     1132.25     12.01 o 
   0   6   8       44.51       52.33      1.46 o 
   1   6   8     1528.39     1555.04     13.40 o 
   2   6   8       74.53       89.57      2.10 o 
   3   6   8      600.05      614.45      8.85 o 
   4   6   8        7.25        6.83      1.46 o 
   5   6   8      178.61      166.88      5.30 o 
   6   6   8        5.65        8.57      2.35 o 
   7   6   8       15.77       14.52      2.88 o 
   8   6   8        9.95       10.95      4.02 o 
   9   6   8       36.12       31.37      4.37 o 
  10   6   8        2.06       -2.29      3.76 o 
  11   6   8       10.97        3.24      5.03 o 
  -8   7   8       23.91       25.78      6.17 o 
  -7   7   8       41.31       38.36     11.26 o 
  -6   7   8       58.30       66.35      5.33 o 
  -5   7   8      323.90      318.87      9.35 o 
  -4   7   8       69.18       72.73      4.70 o 
  -3   7   8      655.28      660.37     12.49 o 
  -2   7   8       27.84       26.91      2.44 o 
  -1   7   8     1933.25     1989.89     23.83 o 
   0   7   8      145.50      137.43      2.45 o 
   1   7   8     1111.78     1126.87     12.63 o 
   2   7   8        3.39        7.54      1.80 o 
   3   7   8      575.95      571.17     12.01 o 
   4   7   8        2.68        2.91      1.67 o 
   5   7   8      683.34      689.29     13.84 o 
   6   7   8        3.95        3.31      2.11 o 
   7   7   8      215.34      228.78      6.39 o 
   8   7   8       53.39       55.54      4.90 o 
   9   7   8       88.48       90.96      6.22 o 
  10   7   8        5.97        9.41      4.24 o 
  11   7   8       10.36        5.68      4.47 o 
  -8   8   8        1.22       -0.45      5.14 o 
  -7   8   8      104.39      102.83     10.97 o 
  -6   8   8       21.44       28.04      5.75 o 
  -5   8   8      231.20      250.53      8.42 o 
  -4   8   8       41.66       49.34      4.23 o 
  -3   8   8      204.80      207.35      6.07 o 
  -2   8   8       56.18       58.87      4.22 o 
  -1   8   8       69.44       74.19      3.82 o 
   0   8   8       79.88       80.70      3.67 o 
   1   8   8       26.18       28.79      2.67 o 
   2   8   8      354.25      335.04      7.83 o 
   3   8   8       10.00       13.34      2.94 o 
   4   8   8      142.51      139.63      4.74 o 
   5   8   8        4.16        7.10      1.91 o 
   6   8   8       39.64       43.14      3.32 o 
   7   8   8       38.13       48.39      4.40 o 
   8   8   8        8.38        6.31      3.18 o 
   9   8   8        0.84        1.82      3.35 o 
  10   8   8        0.44       -3.93      3.93 o 
  -8   9   8       11.58        4.99      5.14 o 
  -7   9   8       68.87       65.64      7.96 o 
  -6   9   8       10.58       10.55      3.55 o 
  -5   9   8       51.53       50.46      7.53 o 
  -4   9   8       61.03       53.31      4.58 o 
  -3   9   8      103.51      114.72      5.78 o 
  -2   9   8      364.74      375.76     10.04 o 
  -1   9   8       32.13       34.59      3.48 o 
   0   9   8      628.29      636.55     13.76 o 
   1   9   8        0.50        1.12      1.57 o 
   2   9   8      700.61      720.19     13.25 o 
   3   9   8      107.39      107.85      5.51 o 
   4   9   8      282.45      322.39     10.19 o 
   5   9   8        8.75        8.36      2.60 o 
   6   9   8      100.48      111.44      6.97 o 
   7   9   8       35.80       42.03      4.26 o 
   8   9   8       39.22       39.09      5.15 o 
   9   9   8       26.27       30.31      4.36 o 
  10   9   8       16.27       15.88      4.73 o 
  -7  10   8        0.49        5.43      5.03 o 
  -6  10   8       17.22        9.20      4.68 o 
  -5  10   8       10.45        6.66      2.99 o 
  -4  10   8       72.40       69.36      5.35 o 
  -3  10   8       44.45       40.21      6.80 o 
  -2  10   8       56.03       61.69     10.02 o 
  -1  10   8      104.92       98.55      5.68 o 
   0  10   8       35.31       53.82      3.88 o 
   1  10   8       30.81       21.75      2.66 o 
   2  10   8       63.51       43.09      3.01 o 
   3  10   8       59.21       51.90      3.72 o 
   4  10   8        1.67        2.63      2.01 o 
   5  10   8       92.23      101.02      5.36 o 
   6  10   8       18.33       18.98      4.97 o 
   7  10   8       49.55       62.90      4.95 o 
   8  10   8        4.18       -0.34      3.02 o 
   9  10   8        9.58        8.57      3.62 o 
  10  10   8        2.75        7.20      4.32 o 
  -7  11   8        5.46        0.67      5.32 o 
  -6  11   8       23.21       28.25     10.52 o 
  -5  11   8       35.93       34.23      4.60 o 
  -4  11   8       56.16       57.93      5.19 o 
  -3  11   8       86.79       79.82      7.08 o 
  -2  11   8        6.17        3.62      2.86 o 
  -1  11   8      164.98      158.38      6.83 o 
   0  11   8       26.66       35.29      3.56 o 
   1  11   8      365.22      368.19      7.86 o 
   2  11   8       54.84       67.66      3.90 o 
   3  11   8      756.83      752.74     22.35 o 
   4  11   8        1.08        5.78      2.87 o 
   5  11   8      375.36      367.17      9.18 o 
   6  11   8        7.84        7.40      2.92 o 
   7  11   8      146.03      157.05      7.27 o 
   8  11   8        0.49        3.14      3.14 o 
   9  11   8       33.01       33.65      4.69 o 
  10  11   8        0.12        2.12      4.48 o 
  -7  12   8       15.01        7.79      8.91 o 
  -6  12   8        0.21       -1.59      3.63 o 
  -5  12   8       16.48       15.54      4.19 o 
  -4  12   8       10.83        5.33      2.80 o 
  -3  12   8       58.02       63.85      4.62 o 
  -2  12   8       12.37        5.53      2.94 o 
  -1  12   8      148.10      147.19     10.10 o 
   0  12   8       27.16       20.10      2.59 o 
   1  12   8      175.54      166.75      5.38 o 
   2  12   8       59.61       50.23      3.65 o 
   3  12   8      272.88      257.08      8.45 o 
   4  12   8        8.07        2.77      2.49 o 
   5  12   8       34.27       33.53      6.26 o 
   6  12   8        0.95        0.82      2.61 o 
   7  12   8        9.56       14.91      3.89 o 
   8  12   8        8.92       10.44      3.66 o 
   9  12   8       17.10       18.72      4.34 o 
  -6  13   8        5.70        5.31      5.32 o 
  -5  13   8       52.65       52.67      5.77 o 
  -4  13   8       39.40       39.55      4.33 o 
  -3  13   8      154.87      164.50      6.88 o 
  -2  13   8       69.91       58.63      5.22 o 
  -1  13   8      335.49      340.68      9.06 o 
   0  13   8      197.68      201.49      6.13 o 
   1  13   8      341.02      336.33     10.08 o 
   2  13   8      153.27      160.39      5.72 o 
   3  13   8       73.42       70.34      5.00 o 
   4  13   8       75.19       67.76      5.00 o 
   5  13   8       68.66       67.93      5.16 o 
   6  13   8       97.35       98.67      7.30 o 
   7  13   8       25.46       25.86      4.75 o 
   8  13   8       64.07       65.94      8.17 o 
   9  13   8        0.03        1.68      4.12 o 
  -6  14   8       16.34       19.40      8.76 o 
  -5  14   8       21.38       22.21      8.67 o 
  -4  14   8       35.71       16.66      7.48 o 
  -3  14   8       59.41       54.95      5.65 o 
  -2  14   8       27.73       25.27      4.96 o 
  -1  14   8       38.91       43.24      6.30 o 
   0  14   8       45.54       41.03      3.69 o 
   1  14   8       57.90       63.52      4.36 o 
   2  14   8       76.14       73.91      7.35 o 
   3  14   8       28.74       32.69      3.83 o 
   4  14   8       79.69       82.37      5.57 o 
   5  14   8       15.72       23.34      4.68 o 
   6  14   8       82.84       85.44      6.94 o 
   7  14   8        2.56        0.44      3.71 o 
   8  14   8       64.72       73.84      7.82 o 
   9  14   8        3.98        2.04      4.86 o 
  -5  15   8        7.44        9.34      8.14 o 
  -4  15   8       35.45       36.25      9.48 o 
  -3  15   8        3.02       -2.57      7.21 o 
  -2  15   8      134.40      137.32     10.03 o 
  -1  15   8        2.67        6.95      3.43 o 
   0  15   8      183.08      188.82      7.79 o 
   1  15   8       18.17       15.69      3.21 o 
   2  15   8      149.64      145.05      9.13 o 
   3  15   8       56.85       54.02      5.94 o 
   4  15   8      187.85      202.56     12.83 o 
   5  15   8       89.55       78.80      6.76 o 
   6  15   8       41.09       43.22      5.62 o 
   7  15   8       87.87      101.57     12.55 o 
   8  15   8       12.75       13.26      5.90 o 
  -4  16   8       17.75       30.43      9.37 o 
  -3  16   8        6.44        9.43      7.71 o 
  -2  16   8       33.97       48.48      9.75 o 
  -1  16   8       13.58       11.62      8.82 o 
   0  16   8       37.58       41.74      5.31 o 
   1  16   8       31.78       25.79      5.81 o 
   2  16   8       35.31       37.45      9.62 o 
   3  16   8       36.64       38.84      6.11 o 
   4  16   8       39.59       48.18      5.61 o 
   5  16   8       67.49       76.46      9.93 o 
   6  16   8       15.70       15.70      5.88 o 
   7  16   8       49.73       48.04     11.11 o 
  -3  17   8       31.09       25.59      8.46 o 
  -2  17   8        0.16       12.97      7.46 o 
  -1  17   8       29.60       27.04      8.42 o 
   0  17   8        0.20        2.09      6.57 o 
   1  17   8       90.26      106.13      9.47 o 
   2  17   8        0.46        2.21      6.13 o 
   3  17   8      114.75      132.61     10.34 o 
   4  17   8       27.22       22.36      5.85 o 
   5  17   8       37.31       22.07      7.61 o 
   6  17   8       40.23       45.17      9.56 o 
  -2  18   8        0.64       -3.46      6.33 o 
  -1  18   8       23.52       12.64      7.57 o 
   0  18   8        3.47        5.35      6.80 o 
   1  18   8       31.63       42.05      6.95 o 
   2  18   8       12.82       15.81      5.76 o 
   3  18   8       13.33       20.38      7.03 o 
   4  18   8       40.97       38.26      8.73 o 
   5  18   8        1.84       -2.82      6.23 o 
   1  19   8        4.85       14.06      6.85 o 
   2  19   8       38.54       28.22      8.43 o 
   3  19   8       24.72       34.62      9.22 o 
  -3 -11   9        4.54        0.49      4.91 o 
  -2 -11   9        8.34        5.10      4.33 o 
  -1 -11   9       19.07       12.22      7.74 o 
   0 -11   9        7.27       10.28      4.45 o 
   1 -11   9       39.15       35.02      7.59 o 
   2 -11   9       10.42        8.44      4.60 o 
   3 -11   9       23.91       17.07      5.38 o 
  -4 -10   9        2.30        3.34      4.28 o 
  -3 -10   9        1.12        0.66      3.52 o 
  -2 -10   9        4.58        1.02      3.58 o 
  -1 -10   9       18.65       12.68      4.49 o 
   0 -10   9        9.66        3.31      3.47 o 
   1 -10   9        6.87        4.91      3.68 o 
   2 -10   9        3.07        4.14      3.78 o 
   3 -10   9       23.21       21.00      5.33 o 
   4 -10   9        5.01        6.42      4.51 o 
   5 -10   9       27.33       33.80      8.66 o 
  -5  -9   9       22.17       26.62      5.41 o 
  -4  -9   9        3.00        1.07      3.55 o 
  -3  -9   9       32.68       29.98      5.41 o 
  -2  -9   9       24.41       22.44      4.71 o 
  -1  -9   9       57.45       64.15      6.87 o 
   0  -9   9       21.40        8.54      5.79 o 
   1  -9   9       45.07       46.95      5.93 o 
   2  -9   9       41.44       38.95     12.49 o 
   3  -9   9       24.61       24.70      5.09 o 
   4  -9   9       24.24        8.47      4.85 o 
   5  -9   9        5.99        7.00      6.28 o 
   6  -9   9       14.57       23.77      7.95 o 
  -6  -8   9        0.52        1.75      5.10 o 
  -5  -8   9       16.28       15.35      5.58 o 
  -4  -8   9        5.78       -0.35      3.10 o 
  -3  -8   9       68.55       65.50     13.06 o 
  -2  -8   9        5.54        4.21      3.31 o 
  -1  -8   9       62.66       65.30      5.01 o 
   0  -8   9       12.87       10.83      3.40 o 
   1  -8   9       63.94       68.31      6.60 o 
   2  -8   9       52.48       43.52      5.67 o 
   3  -8   9       44.58       47.60      6.09 o 
   4  -8   9       15.40       15.10      4.40 o 
   5  -8   9        0.11       -3.15      4.01 o 
   6  -8   9       11.21        0.77      5.16 o 
   7  -8   9        3.58        1.51      8.48 o 
  -6  -7   9       34.80       39.93      6.25 o 
  -5  -7   9        2.31        7.10      3.58 o 
  -4  -7   9       92.28       72.11      6.88 o 
  -3  -7   9        0.38       -0.03      2.16 o 
  -2  -7   9      116.98      122.41      6.07 o 
  -1  -7   9       11.38        3.57      2.10 o 
   0  -7   9      112.92      110.44      5.71 o 
   1  -7   9       39.19       45.32      5.19 o 
   2  -7   9       17.01       16.59      3.75 o 
   3  -7   9       59.23       55.12      6.00 o 
   4  -7   9       21.15       30.07      5.04 o 
   5  -7   9       22.97       24.90      6.64 o 
   6  -7   9        7.22        6.92      5.51 o 
   7  -7   9        5.70       -0.68      7.18 o 
  -7  -6   9        1.96       -0.48      3.91 o 
  -6  -6   9       51.63       50.24      6.35 o 
  -5  -6   9        0.54       -1.30      2.84 o 
  -4  -6   9       90.16       89.69      6.84 o 
  -3  -6   9        0.76        1.58      1.91 o 
  -2  -6   9       56.71       55.19      4.04 o 
  -1  -6   9       28.75       28.83      3.44 o 
   0  -6   9      179.96      183.71      6.41 o 
   1  -6   9       44.27       44.58      4.71 o 
   2  -6   9       95.40       96.14      6.98 o 
   3  -6   9       53.45       48.17      5.30 o 
   4  -6   9       60.73       65.27      6.40 o 
   5  -6   9       39.21       37.93      7.27 o 
   6  -6   9       20.76       17.95      6.14 o 
   7  -6   9       54.82       51.19      9.01 o 
   8  -6   9        1.84       -2.85      7.28 o 
  -7  -5   9       26.73       23.38      5.17 o 
  -6  -5   9        8.58       10.21      3.78 o 
  -5  -5   9       52.29       56.48      5.98 o 
  -4  -5   9        0.82       -1.53      1.74 o 
  -3  -5   9      216.01      228.09      7.59 o 
  -2  -5   9        0.06        0.18      1.46 o 
  -1  -5   9      197.23      191.38     10.29 o 
   0  -5   9       12.51       17.53      2.97 o 
   1  -5   9      148.64      145.28      7.12 o 
   2  -5   9       34.73       28.35      4.30 o 
   3  -5   9      203.86      213.08     12.42 o 
   4  -5   9       63.77       56.87      5.71 o 
   5  -5   9       47.40       42.99      7.25 o 
   6  -5   9      157.13      172.53     12.31 o 
   7  -5   9       49.32       47.50      8.45 o 
   8  -5   9       60.30       42.55      9.59 o 
  -7  -4   9       31.52       35.22      5.68 o 
  -6  -4   9        1.89        1.21      3.13 o 
  -5  -4   9       56.84       48.66      4.17 o 
  -4  -4   9        1.12        1.06      1.73 o 
  -3  -4   9      200.44      198.15      6.12 o 
  -2  -4   9        0.72        1.22      1.39 o 
  -1  -4   9      366.44      378.89      8.99 o 
   0  -4   9       55.19       63.65      4.79 o 
   1  -4   9      347.80      326.95      9.85 o 
   2  -4   9      192.67      185.47      7.53 o 
   3  -4   9      315.47      300.38     22.20 o 
   4  -4   9      427.92      416.40     12.83 o 
   5  -4   9      207.10      221.11     12.36 o 
   6  -4   9      328.39      338.72     16.61 o 
   7  -4   9       25.09       19.30      6.21 o 
   8  -4   9       67.75       68.96     10.41 o 
   9  -4   9        0.92       -0.33      7.46 o 
  -8  -3   9        8.45        5.92      3.76 o 
  -7  -3   9        4.82        5.30      4.00 o 
  -6  -3   9       36.52       34.94      4.49 o 
  -5  -3   9       20.34       22.92      3.82 o 
  -4  -3   9      126.78      151.56      5.56 o 
  -3  -3   9       24.69       24.26      2.45 o 
  -2  -3   9      218.13      225.38      6.96 o 
  -1  -3   9        7.82        8.10      1.41 o 
   0  -3   9      920.51      892.43     18.62 o 
   1  -3   9        7.08        3.57      1.93 o 
   2  -3   9      837.67      780.17     22.25 o 
   3  -3   9       50.46       53.92      5.46 o 
   4  -3   9      398.95      424.93     18.89 o 
   5  -3   9       36.57       40.68      6.26 o 
   6  -3   9      103.82       99.40      9.84 o 
   7  -3   9       18.28       13.00      5.11 o 
   8  -3   9        8.17        8.55      4.43 o 
   9  -3   9       12.10       14.96      8.45 o 
  -8  -2   9        5.81        5.62     10.99 o 
  -7  -2   9        8.73        8.65      3.26 o 
  -6  -2   9       47.73       37.10      3.57 o 
  -5  -2   9       32.78       35.42      5.68 o 
  -4  -2   9      238.15      247.46      8.32 o 
  -3  -2   9        0.85        0.81      1.22 o 
  -2  -2   9      999.03     1012.86     16.13 o 
  -1  -2   9        3.41        3.06      1.36 o 
   0  -2   9     1144.85     1138.64     20.25 o 
   1  -2   9       43.96       39.86      2.76 o 
   2  -2   9     1000.68      977.29     17.63 o 
   3  -2   9      166.70      163.92      5.84 o 
   4  -2   9      396.47      427.87     12.19 o 
   5  -2   9       77.44       68.65      7.36 o 
   6  -2   9       15.59       20.96      5.07 o 
   7  -2   9       63.90       65.88      8.74 o 
   8  -2   9       39.72       34.86      4.71 o 
   9  -2   9       25.08       34.42      9.22 o 
  10  -2   9        6.45       13.17      8.42 o 
  -8  -1   9       11.96       13.32      5.20 o 
  -7  -1   9       14.85       13.90      3.59 o 
  -6  -1   9      102.60       98.88      6.25 o 
  -5  -1   9       73.92       73.76      4.13 o 
  -4  -1   9      128.24      133.29      5.52 o 
  -3  -1   9      295.36      303.29      6.17 o 
  -2  -1   9      188.15      206.49      6.57 o 
  -1  -1   9      359.99      370.29      7.32 o 
   0  -1   9       18.58       19.53      2.49 o 
   1  -1   9      282.41      298.31      6.29 o 
   2  -1   9       99.55       95.56      3.15 o 
   3  -1   9      143.38      146.03      4.79 o 
   4  -1   9       15.89       15.10      2.35 o 
   5  -1   9      105.37      102.76      7.29 o 
   6  -1   9        1.32        2.20      2.99 o 
   7  -1   9       36.20       40.34      6.66 o 
   8  -1   9        0.01        3.04      3.05 o 
   9  -1   9        7.74       11.90      7.92 o 
  10  -1   9        0.84        2.71      7.75 o 
  -8   0   9       42.96       42.83      6.55 o 
  -7   0   9       34.16       29.69      5.24 o 
  -6   0   9       77.43       80.81      4.76 o 
  -5   0   9      166.39      171.70      5.49 o 
  -4   0   9       67.80       72.21      3.53 o 
  -3   0   9      315.61      320.17      5.28 o 
  -2   0   9       35.19       38.56      2.30 o 
  -1   0   9      320.55      337.01      7.29 o 
   0   0   9       16.67       16.83      1.98 o 
   1   0   9     1441.22     1500.70     19.91 o 
   2   0   9        3.03        2.40      1.20 o 
   3   0   9      550.39      565.79     10.36 o 
   4   0   9       12.36       10.81      2.13 o 
   5   0   9      317.62      301.83     17.01 o 
   6   0   9       13.40       22.87      4.66 o 
   7   0   9      196.43      201.70     21.51 o 
   8   0   9       35.69       40.65      6.26 o 
   9   0   9       18.74       12.53      7.55 o 
  10   0   9       24.64       10.04      8.01 o 
  -8   1   9        0.79       -0.72      4.28 o 
  -7   1   9       29.51       30.04      8.08 o 
  -6   1   9       13.30        9.19      2.64 o 
  -5   1   9       41.18       46.88      3.30 o 
  -4   1   9       42.44       43.43      2.78 o 
  -3   1   9      116.27      138.60      3.07 o 
  -2   1   9      131.49      140.49      6.71 o 
  -1   1   9      205.62      210.14      7.22 o 
   0   1   9      107.62      103.32      4.13 o 
   1   1   9       30.86       39.54      2.39 o 
   2   1   9       98.30       92.81      2.27 o 
   3   1   9       36.11       36.57      2.10 o 
   4   1   9      201.56      214.05      6.22 o 
   5   1   9       15.04       12.84      2.44 o 
   6   1   9       23.68       23.04      3.59 o 
   7   1   9        0.09        1.34      2.67 o 
   8   1   9       32.70       31.59      4.30 o 
   9   1   9        2.30       -4.61      6.38 o 
  10   1   9        8.67       14.63      8.54 o 
  -8   2   9        1.94        3.07      4.13 o 
  -7   2   9       33.94       35.41      5.67 o 
  -6   2   9       36.62       27.52      3.48 o 
  -5   2   9      185.51      198.85      6.44 o 
  -4   2   9       70.20       75.18      3.45 o 
  -3   2   9      202.13      215.66      4.60 o 
  -2   2   9      691.79      743.50     13.00 o 
  -1   2   9      273.94      282.86      7.21 o 
   0   2   9     1344.96     1356.95     18.46 o 
   1   2   9       59.77       64.71      2.34 o 
   2   2   9      697.87      700.18      7.52 o 
   3   2   9        8.75        8.80      1.21 o 
   4   2   9      817.99      796.95     13.03 o 
   5   2   9        6.91        3.85      1.65 o 
   6   2   9      443.96      439.40     10.93 o 
   7   2   9       57.86       69.53      4.59 o 
   8   2   9       96.73      110.58      5.98 o 
   9   2   9       51.46       59.64      7.52 o 
  10   2   9       14.62        8.00      5.66 o 
  -8   3   9       13.99       12.14      4.94 o 
  -7   3   9        7.08        2.78      3.81 o 
  -6   3   9       51.44       61.34      5.19 o 
  -5   3   9        1.60       -0.81      1.72 o 
  -4   3   9      238.87      260.18      6.87 o 
  -3   3   9       22.78       23.63      1.48 o 
  -2   3   9      221.30      225.72      5.02 o 
  -1   3   9       12.67       17.55      2.74 o 
   0   3   9       42.39       48.56      2.43 o 
   1   3   9      101.29       92.17      3.23 o 
   2   3   9      601.85      620.60      6.45 o 
   3   3   9       43.05       47.08      2.24 o 
   4   3   9      122.40      119.81      3.90 o 
   5   3   9      211.26      216.44      6.13 o 
   6   3   9       81.45       83.69      5.76 o 
   7   3   9      314.30      307.29      8.00 o 
   8   3   9        4.04        0.51      2.93 o 
   9   3   9      128.86      138.93     10.10 o 
  10   3   9        7.91        7.36      5.54 o 
  11   3   9       34.94       34.42      7.15 o 
  -8   4   9       40.65       31.30      6.05 o 
  -7   4   9        0.79       -3.07      3.29 o 
  -6   4   9       98.55      105.80      5.85 o 
  -5   4   9       47.97       41.95      3.99 o 
  -4   4   9      201.75      191.91      5.94 o 
  -3   4   9      274.79      291.28      5.81 o 
  -2   4   9      444.28      424.98      5.98 o 
  -1   4   9      653.32      659.21      8.75 o 
   0   4   9      814.93      802.20      9.34 o 
   1   4   9     1345.97     1370.75     13.94 o 
   2   4   9      944.95      945.15      8.65 o 
   3   4   9     3070.72     3156.13     29.30 o 
   4   4   9       14.90       15.72      1.87 o 
   5   4   9     2609.26     2641.52     35.80 o 
   6   4   9      157.61      158.16      5.67 o 
   7   4   9      761.11      806.10     20.61 o 
   8   4   9      106.04       97.73      5.86 o 
   9   4   9      243.71      248.33     14.85 o 
  10   4   9       26.02       23.91      7.62 o 
  11   4   9       28.65       21.44      6.57 o 
  -8   5   9        3.04        3.35      7.22 o 
  -7   5   9       22.50       26.52      8.03 o 
  -6   5   9        0.98        0.92      2.09 o 
  -5   5   9      122.28      125.20      7.45 o 
  -4   5   9       48.31       53.27      3.75 o 
  -3   5   9      104.35      104.12      3.88 o 
  -2   5   9       73.36       82.87      3.31 o 
  -1   5   9     1119.16     1171.46     11.68 o 
   0   5   9       12.33       14.14      0.81 o 
   1   5   9     2732.40     2800.93     23.06 o 
   2   5   9      461.83      462.38      5.11 o 
   3   5   9     1965.92     2066.70     20.07 o 
   4   5   9      810.64      794.72     13.07 o 
   5   5   9     1315.96     1347.26     20.38 o 
   6   5   9      204.31      203.18      7.39 o 
   7   5   9      157.21      170.82      6.19 o 
   8   5   9       46.37       42.65      4.21 o 
   9   5   9       24.18       26.48      5.23 o 
  10   5   9        9.17       11.37      7.07 o 
  11   5   9        5.30       -3.54      4.06 o 
  -8   6   9        0.01       -2.98      6.18 o 
  -7   6   9       49.76       52.58      6.50 o 
  -6   6   9        0.81        1.77      2.45 o 
  -5   6   9      231.11      250.94     11.17 o 
  -4   6   9       18.98       21.56      2.69 o 
  -3   6   9     1038.14     1041.94     14.98 o 
  -2   6   9      455.76      451.70      9.06 o 
  -1   6   9     2885.02     2999.20     27.07 o 
   0   6   9     1902.30     1951.49     17.95 o 
   1   6   9     3117.07     3118.38     26.91 o 
   2   6   9     3637.22     3704.74     35.47 o 
   3   6   9     1243.09     1223.88     18.24 o 
   4   6   9      930.59      947.27     17.41 o 
   5   6   9       55.56       49.83      4.08 o 
   6   6   9      405.57      389.81      8.84 o 
   7   6   9        7.89        3.31      2.50 o 
   8   6   9      274.00      310.74      8.85 o 
   9   6   9        2.64        0.01      3.42 o 
  10   6   9       52.36       42.33      5.88 o 
  11   6   9        8.26       11.21      5.71 o 
  -8   7   9        2.72        8.30      4.88 o 
  -7   7   9       41.08       39.22      6.21 o 
  -6   7   9       19.10       14.51      3.29 o 
  -5   7   9      191.39      202.60      7.29 o 
  -4   7   9      229.17      233.89      7.32 o 
  -3   7   9      674.12      693.76     12.27 o 
  -2   7   9     1038.19     1039.57     19.55 o 
  -1   7   9      790.43      809.57     13.44 o 
   0   7   9      753.02      792.11     11.46 o 
   1   7   9      125.86      136.15      5.79 o 
   2   7   9      330.37      329.43      6.32 o 
   3   7   9       47.09       52.78      4.18 o 
   4   7   9      324.70      327.18     12.53 o 
   5   7   9        0.13       -0.36      1.82 o 
   6   7   9      159.75      177.34      6.00 o 
   7   7   9        0.41       -1.33      2.27 o 
   8   7   9       71.40       88.88      5.14 o 
   9   7   9       10.59        7.61      3.78 o 
  10   7   9       19.87       13.64      4.97 o 
  11   7   9       11.78        8.64      6.78 o 
  -8   8   9       24.40       16.11      5.68 o 
  -7   8   9       56.15       40.90      6.58 o 
  -6   8   9      171.88      182.88     20.08 o 
  -5   8   9       84.38       75.55      5.47 o 
  -4   8   9      637.41      649.34     14.07 o 
  -3   8   9       77.17       75.16      4.15 o 
  -2   8   9      620.65      636.26     13.94 o 
  -1   8   9       66.34       74.99      5.87 o 
   0   8   9      636.38      651.58     22.54 o 
   1   8   9      215.66      219.58      6.25 o 
   2   8   9      194.40      186.58      5.80 o 
   3   8   9      132.89      138.83      7.51 o 
   4   8   9      131.19      136.20      5.62 o 
   5   8   9      405.86      390.18      8.76 o 
   6   8   9      139.44      140.56      6.40 o 
   7   8   9      257.30      265.59     10.35 o 
   8   8   9        2.73        4.00      3.25 o 
   9   8   9       96.38      113.61      6.94 o 
  10   8   9        7.28        9.65      4.55 o 
  -8   9   9       32.38       22.98      8.00 o 
  -7   9   9       14.42       11.68      5.23 o 
  -6   9   9       83.47       83.04     21.40 o 
  -5   9   9        4.56        3.53      2.59 o 
  -4   9   9       75.83       74.85      5.27 o 
  -3   9   9        6.86        9.21      2.52 o 
  -2   9   9        2.12        2.86      2.26 o 
  -1   9   9        6.15       10.71      2.40 o 
   0   9   9        9.89       12.25      2.58 o 
   1   9   9       15.74       21.64      3.55 o 
   2   9   9       98.84       92.33      8.77 o 
   3   9   9      244.59      246.39      8.55 o 
   4   9   9      114.38      108.50      5.84 o 
   5   9   9      115.64      122.68      5.54 o 
   6   9   9        1.91        1.10      2.40 o 
   7   9   9      131.43      123.53     11.35 o 
   8   9   9       23.23       26.25      6.76 o 
   9   9   9       46.71       49.10      5.24 o 
  10   9   9       16.17        8.89      4.42 o 
  -7  10   9        4.47        8.97      5.23 o 
  -6  10   9        2.76       -2.12      4.06 o 
  -5  10   9       19.42       13.14      4.55 o 
  -4  10   9       12.72       16.22      3.23 o 
  -3  10   9       88.16       94.56      5.82 o 
  -2  10   9       28.00       27.15      5.50 o 
  -1  10   9      284.62      301.48     15.87 o 
   0  10   9        0.85       -1.44      1.44 o 
   1  10   9      277.62      259.73      7.34 o 
   2  10   9       41.42       42.73      3.62 o 
   3  10   9      509.52      467.07     11.13 o 
   4  10   9      453.04      448.90      9.80 o 
   5  10   9      146.62      135.44      5.84 o 
   6  10   9      535.17      519.32     11.62 o 
   7  10   9       10.08       11.89      3.36 o 
   8  10   9      136.62      116.26      6.82 o 
   9  10   9        6.97        5.53      3.53 o 
  10  10   9       29.38       21.41      4.84 o 
  -7  11   9        3.05        3.86      4.96 o 
  -6  11   9        2.98       -3.88      4.18 o 
  -5  11   9       11.56        9.95      4.49 o 
  -4  11   9        2.31        0.66      3.25 o 
  -3  11   9       64.23       78.16      5.60 o 
  -2  11   9        8.58       10.47      4.95 o 
  -1  11   9      148.16      138.00      8.50 o 
   0  11   9      134.19      136.91      5.92 o 
   1  11   9      257.02      255.62      7.54 o 
   2  11   9      561.37      506.17     11.67 o 
   3  11   9       68.32       77.37      4.29 o 
   4  11   9      356.13      323.05      9.96 o 
   5  11   9       25.70       32.22      3.60 o 
   6  11   9      172.91      162.57      7.16 o 
   7  11   9       32.59       33.52      4.28 o 
   8  11   9       13.36        5.45      5.57 o 
   9  11   9        8.09        7.67      3.83 o 
  10  11   9       10.65        9.58      4.65 o 
  -6  12   9       13.17       16.24      8.69 o 
  -5  12   9       17.28       19.37      5.41 o 
  -4  12   9       88.96       87.52     10.26 o 
  -3  12   9       26.49       22.93      3.82 o 
  -2  12   9      380.92      381.86     14.13 o 
  -1  12   9        0.21       -0.11      2.56 o 
   0  12   9      826.92      769.47     14.98 o 
   1  12   9       36.06       30.81      3.65 o 
   2  12   9      635.02      583.95     10.96 o 
   3  12   9      134.60      135.31      5.77 o 
   4  12   9      116.96       97.65     10.16 o 
   5  12   9       31.01       27.35      4.45 o 
   6  12   9       20.45       16.06      3.45 o 
   7  12   9        7.75       12.35      3.57 o 
   8  12   9       36.42       40.44      8.47 o 
   9  12   9       10.61       11.50      3.88 o 
  -6  13   9       36.63       35.35      5.66 o 
  -5  13   9        1.55       -1.58      4.28 o 
  -4  13   9      123.49      113.38     11.94 o 
  -3  13   9        1.85        0.29      2.75 o 
  -2  13   9      283.67      281.43     12.45 o 
  -1  13   9       49.16       38.49      4.71 o 
   0  13   9      226.94      214.55      7.28 o 
   1  13   9       22.65       19.69      2.77 o 
   2  13   9       57.80       52.06      3.88 o 
   3  13   9       19.23       20.73      3.15 o 
   4  13   9      140.57      137.30      9.30 o 
   5  13   9       22.63       33.68      5.80 o 
   6  13   9       75.68       78.43      6.76 o 
   7  13   9       19.06       23.91      4.99 o 
   8  13   9       35.30       27.53      5.70 o 
   9  13   9       21.08       21.91      4.95 o 
  -5  14   9       26.58       26.86      6.72 o 
  -4  14   9       43.47       42.66      5.39 o 
  -3  14   9       86.63       87.41      6.70 o 
  -2  14   9       25.93       20.59      3.06 o 
  -1  14   9      124.89      125.11      6.56 o 
   0  14   9        0.32        0.32      2.14 o 
   1  14   9      189.72      187.99      6.35 o 
   2  14   9        5.43        7.07      2.48 o 
   3  14   9      102.34       90.71      5.72 o 
   4  14   9        1.27        1.88      2.59 o 
   5  14   9       84.66       65.06      5.70 o 
   6  14   9        9.75        8.70      4.00 o 
   7  14   9       69.87       74.92      9.67 o 
   8  14   9        8.43        3.28      4.78 o 
   9  14   9       11.20        7.31      7.94 o 
  -5  15   9       18.76       10.38      8.16 o 
  -4  15   9        0.29       -5.32      6.57 o 
  -3  15   9       57.07       59.15      9.23 o 
  -2  15   9        3.09        3.31      2.96 o 
  -1  15   9       55.29       59.40      5.02 o 
   0  15   9        3.75        3.58      2.69 o 
   1  15   9       90.37      101.18      6.48 o 
   2  15   9        1.07       -0.95      2.47 o 
   3  15   9      126.81      125.48      6.84 o 
   4  15   9        8.95        7.49      3.33 o 
   5  15   9       76.72       83.88      7.04 o 
   6  15   9       15.85       12.65      4.41 o 
   7  15   9       53.43       50.44      8.13 o 
   8  15   9       32.19       39.56     10.14 o 
  -4  16   9       18.09       20.61      8.95 o 
  -3  16   9        7.27       17.98      8.55 o 
  -2  16   9       29.48       21.65      8.37 o 
  -1  16   9        4.43        2.57      7.04 o 
   0  16   9       26.35       19.82      3.69 o 
   1  16   9        7.83        7.85      2.80 o 
   2  16   9       22.90       12.73      3.75 o 
   3  16   9        4.01        4.99      3.02 o 
   4  16   9      128.88      128.91      8.33 o 
   5  16   9        0.32        1.40      4.82 o 
   6  16   9       94.56       91.97      7.54 o 
   7  16   9        3.63        2.26      4.98 o 
  -3  17   9        1.51       -1.96      7.59 o 
  -2  17   9        2.25        0.13      7.63 o 
  -1  17   9       11.22       11.24      7.99 o 
   0  17   9       38.38       31.14      8.80 o 
   1  17   9        4.51        9.30      5.28 o 
   2  17   9      152.58      164.06     11.44 o 
   3  17   9        0.48        8.13      5.17 o 
   4  17   9      126.86      130.65      9.28 o 
   5  17   9        4.65        0.94      4.61 o 
   6  17   9       58.70       67.72     12.96 o 
  -1  18   9        5.89        3.23      6.98 o 
   0  18   9       36.89       22.82      8.21 o 
   1  18   9       27.48       24.92      6.39 o 
   2  18   9       26.21       30.72      6.71 o 
   3  18   9       41.90       43.77      9.46 o 
   4  18   9        0.86        2.34      6.39 o 
   5  18   9       18.68       18.97      6.97 o 
   1  19   9       24.36       26.20      8.34 o 
   2  19   9        2.42        5.13      7.15 o 
   3  19   9       20.15       15.71      6.98 o 
   0 -11  10        1.64        1.20      5.08 o 
   1 -11  10       14.87        5.30      5.95 o 
  -3 -10  10        0.16        4.32      4.85 o 
  -2 -10  10       16.93       14.21      4.87 o 
  -1 -10  10        0.32       -2.30      3.50 o 
   0 -10  10        8.91        3.44      3.93 o 
   1 -10  10        1.15        1.18      3.54 o 
   2 -10  10       24.66       17.74      5.14 o 
   3 -10  10        0.01       -1.28      3.89 o 
   4 -10  10       10.52        9.95      7.28 o 
  -4  -9  10       22.77       12.82      6.05 o 
  -3  -9  10        3.19        2.30      3.60 o 
  -2  -9  10       36.79       21.68      5.12 o 
  -1  -9  10        0.35       -0.22      3.41 o 
   0  -9  10       87.58      102.34      8.52 o 
   1  -9  10        0.18       -1.16      3.29 o 
   2  -9  10       52.06       43.61      6.20 o 
   3  -9  10        0.54       -3.29      3.29 o 
   4  -9  10       33.66       23.81      5.95 o 
   5  -9  10        1.51        8.79      5.95 o 
  -5  -8  10       16.45       19.44      9.31 o 
  -4  -8  10       10.75        5.69      4.01 o 
  -3  -8  10       21.13       26.45      4.87 o 
  -2  -8  10        2.83        1.65      3.12 o 
  -1  -8  10       24.31       14.32      4.07 o 
   0  -8  10        4.57       -1.97      2.83 o 
   1  -8  10       12.53       10.55      3.78 o 
   2  -8  10        0.15       -0.75      3.00 o 
   3  -8  10        1.61        2.61      3.52 o 
   4  -8  10        1.21        1.70      3.68 o 
   5  -8  10        0.41       -0.54      5.02 o 
   6  -8  10        2.92        8.17      6.38 o 
  -5  -7  10       24.69       18.05      6.04 o 
  -4  -7  10        7.73        5.36      3.44 o 
  -3  -7  10       66.13       61.70      9.27 o 
  -2  -7  10        9.89        5.69      3.11 o 
  -1  -7  10       79.27       72.59      5.93 o 
   0  -7  10       13.10        8.04      3.18 o 
   1  -7  10       46.79       42.74      6.53 o 
   2  -7  10        0.31       -0.42      2.56 o 
   3  -7  10      115.48      123.96      8.90 o 
   4  -7  10        0.35        3.61      4.48 o 
   5  -7  10       49.31       52.98      9.04 o 
   6  -7  10        4.45        4.35      5.17 o 
   7  -7  10       26.01       14.08      7.19 o 
  -6  -6  10        5.14        4.29      4.14 o 
  -5  -6  10        5.83        2.02      3.78 o 
  -4  -6  10       11.17       15.42      4.28 o 
  -3  -6  10        7.07        6.17      2.22 o 
  -2  -6  10       10.35       13.65      2.54 o 
  -1  -6  10        4.27        2.45      1.83 o 
   0  -6  10       59.26       54.30      5.36 o 
   1  -6  10       11.31       11.25      3.07 o 
   2  -6  10       20.08       20.31      3.91 o 
   3  -6  10        6.66        7.43      3.23 o 
   4  -6  10       21.15       23.04      4.51 o 
   5  -6  10        2.26        0.30      4.36 o 
   6  -6  10       25.70       28.26      7.19 o 
   7  -6  10        0.15       -0.20      5.68 o 
  -6  -5  10        8.99       11.91      4.13 o 
  -5  -5  10       10.72        9.39      4.14 o 
  -4  -5  10       67.30       65.26      4.45 o 
  -3  -5  10       43.00       43.83      3.56 o 
  -2  -5  10      135.78      129.61      5.10 o 
  -1  -5  10       17.73       15.43      2.24 o 
   0  -5  10      318.93      294.04     10.01 o 
   1  -5  10       11.11       12.15      7.36 o 
   2  -5  10      272.54      293.00     10.48 o 
   3  -5  10        3.18        3.99      2.78 o 
   4  -5  10      125.99      120.09      8.31 o 
   5  -5  10       25.01       35.54      6.82 o 
   6  -5  10       76.28       71.08      9.69 o 
   7  -5  10       36.38       40.06      8.10 o 
   8  -5  10       23.33       12.53      6.63 o 
  -7  -4  10        5.06        0.26      3.64 o 
  -6  -4  10       15.85       12.71      4.05 o 
  -5  -4  10        1.68        1.43      2.79 o 
  -4  -4  10       29.19       26.98      2.99 o 
  -3  -4  10       23.05       24.56      4.49 o 
  -2  -4  10       57.11       56.73      3.25 o 
  -1  -4  10       30.99       27.41      3.40 o 
   0  -4  10       19.73       21.06      4.91 o 
   1  -4  10       12.13       13.94      2.96 o 
   2  -4  10        6.49        1.93      6.74 o 
   3  -4  10      163.38      171.05      7.77 o 
   4  -4  10       36.89       43.39      5.02 o 
   5  -4  10       75.66       78.48      8.84 o 
   6  -4  10        0.12       -0.02      4.12 o 
   7  -4  10       21.78       26.79      6.98 o 
   8  -4  10        0.59        6.25      5.38 o 
   9  -4  10        4.42       20.61      8.40 o 
  -7  -3  10        7.37        6.66      3.98 o 
  -6  -3  10       39.56       40.58      5.24 o 
  -5  -3  10       20.89       17.18      3.43 o 
  -4  -3  10       51.26       51.27      3.58 o 
  -3  -3  10       78.37       82.79      3.73 o 
  -2  -3  10       69.37       80.56      5.52 o 
  -1  -3  10      269.48      294.86      8.84 o 
   0  -3  10       61.52       58.59      4.36 o 
   1  -3  10      677.14      670.74     15.65 o 
   2  -3  10       29.43       29.59      3.56 o 
   3  -3  10      504.28      483.50     13.39 o 
   4  -3  10        2.02       -1.15      1.62 o 
   5  -3  10      238.90      276.00     13.67 o 
   6  -3  10       31.37       31.32      6.45 o 
   7  -3  10       42.98       45.73      7.98 o 
   8  -3  10        5.47        9.28      5.53 o 
   9  -3  10        3.34       -5.80      7.03 o 
  -7  -2  10        4.18        2.06      3.56 o 
  -6  -2  10        0.14       -2.32      2.38 o 
  -5  -2  10       12.55       13.99      2.58 o 
  -4  -2  10        4.75        3.80      1.66 o 
  -3  -2  10       94.13      101.88      7.16 o 
  -2  -2  10        5.94        6.01      2.00 o 
  -1  -2  10       93.39       88.11      4.33 o 
   0  -2  10       13.28        9.50      2.12 o 
   1  -2  10      260.64      263.44     15.35 o 
   2  -2  10       68.44       67.72      4.41 o 
   3  -2  10       29.33       28.90      9.67 o 
   4  -2  10       19.01       19.33      3.20 o 
   5  -2  10        1.46        4.07      3.22 o 
   6  -2  10        0.64        1.17      3.59 o 
   7  -2  10       13.39       18.14      5.84 o 
   8  -2  10        0.44       -0.55      3.67 o 
   9  -2  10        6.95       10.50      7.98 o 
  -8  -1  10        0.08        0.22      3.98 o 
  -7  -1  10       22.91       20.06      4.92 o 
  -6  -1  10        6.06        1.67      3.96 o 
  -5  -1  10      118.34      132.52      7.29 o 
  -4  -1  10       23.86       21.25      2.16 o 
  -3  -1  10      242.76      253.53      7.13 o 
  -2  -1  10      251.16      266.04      6.67 o 
  -1  -1  10      298.30      300.21      7.36 o 
   0  -1  10      398.30      385.33      7.41 o 
   1  -1  10       85.45       99.59      3.91 o 
   2  -1  10      193.48      198.93      6.01 o 
   3  -1  10        0.81        4.62      1.78 o 
   4  -1  10      243.01      264.21     27.05 o 
   5  -1  10       29.64       26.34      4.68 o 
   6  -1  10       37.12       43.25      6.59 o 
   7  -1  10       10.23        6.43      4.46 o 
   8  -1  10       46.70       58.09      7.05 o 
   9  -1  10        1.24       -0.91      7.00 o 
  10  -1  10       20.57       17.33      8.83 o 
  -8   0  10        2.43        1.02      8.51 o 
  -7   0  10        6.45        3.07      4.08 o 
  -6   0  10       33.33       27.62      3.44 o 
  -5   0  10       26.55       25.80      2.69 o 
  -4   0  10       41.83       46.15      2.72 o 
  -3   0  10       12.12       13.04      2.24 o 
  -2   0  10       43.39       45.02      2.62 o 
  -1   0  10        0.23       -1.33      1.41 o 
   0   0  10       31.69       46.20      3.16 o 
   1   0  10        0.23        1.69      1.50 o 
   2   0  10        3.30        0.75      0.85 o 
   3   0  10       98.92       82.22      3.83 o 
   4   0  10       25.64       30.78      8.33 o 
   5   0  10       78.53       79.74      7.38 o 
   6   0  10       82.05       88.27      8.67 o 
   7   0  10        0.61        3.98     10.44 o 
   8   0  10       23.39       14.54      4.59 o 
   9   0  10        0.23        3.09      4.03 o 
  10   0  10        3.35        5.70      8.50 o 
  -8   1  10       31.01       25.84      9.95 o 
  -7   1  10        0.96       -0.25      3.66 o 
  -6   1  10       75.23       77.93      5.12 o 
  -5   1  10        6.51        2.88      1.67 o 
  -4   1  10      114.04      126.27      4.67 o 
  -3   1  10      156.15      158.41      5.22 o 
  -2   1  10      217.34      252.34      8.24 o 
  -1   1  10       59.49       66.71      3.70 o 
   0   1  10       53.18       70.45      3.68 o 
   1   1  10      126.98      162.62      4.31 o 
   2   1  10      197.16      215.29      3.62 o 
   3   1  10      112.13      130.03      4.32 o 
   4   1  10       60.82       61.08      3.96 o 
   6   1  10        5.00        1.48      3.02 o 
   7   1  10      193.57      208.80     18.15 o 
   8   1  10        0.03        3.28      3.66 o 
   9   1  10       37.06       30.60      7.85 o 
  10   1  10        5.29       -7.04      7.89 o 
  -8   2  10        8.63       14.87      9.37 o 
  -7   2  10       10.66        7.96      4.04 o 
  -6   2  10        4.80        4.03      2.62 o 
  -5   2  10       26.12       27.70      3.07 o 
  -4   2  10        6.47        7.47      1.53 o 
  -3   2  10       10.76       20.49      2.37 o 
  -2   2  10        1.59       -1.04      1.33 o 
  -1   2  10        6.65       12.14      1.83 o 
   0   2  10        0.30        0.13      1.38 o 
   1   2  10        5.08        9.64      1.66 o 
   2   2  10       44.12       41.27      2.03 o 
   3   2  10      175.24      197.97      4.05 o 
   4   2  10        5.57        4.43      1.66 o 
   5   2  10      286.10      303.14      8.26 o 
   6   2  10        0.76       -0.36      2.20 o 
   7   2  10       16.90       10.45      3.34 o 
   8   2  10        3.43        3.15      3.02 o 
   9   2  10       26.37       28.75      4.67 o 
  10   2  10        6.75       10.50      7.94 o 
  -8   3  10        0.21       -3.85      3.85 o 
  -7   3  10       23.66       30.02      5.59 o 
  -6   3  10       11.83       10.94      2.72 o 
  -5   3  10       91.00      104.36      5.57 o 
  -4   3  10       40.44       35.01      4.27 o 
  -3   3  10      107.73      102.59      3.33 o 
  -2   3  10      161.24      175.62      5.66 o 
  -1   3  10      399.49      417.29      8.10 o 
   0   3  10      458.36      468.73      9.46 o 
   1   3  10      813.63      829.44     10.68 o 
   2   3  10      615.05      647.98      6.53 o 
   3   3  10      173.20      178.56      3.80 o 
   4   3  10      668.86      684.51     11.97 o 
   5   3  10       33.38       31.59      3.04 o 
   6   3  10      464.63      462.65     11.52 o 
   7   3  10        3.44        4.73      3.02 o 
   8   3  10      168.25      186.55      6.98 o 
   9   3  10       19.39       17.47      3.77 o 
  10   3  10       53.03       55.89      8.07 o 
  -8   4  10        8.10        6.17      4.92 o 
  -7   4  10        3.47        3.36      4.65 o 
  -6   4  10       21.03       21.57      3.35 o 
  -5   4  10       17.85       21.81      4.56 o 
  -4   4  10       68.43       79.20      4.08 o 
  -3   4  10       51.99       51.01      4.81 o 
  -2   4  10      259.83      248.08      7.12 o 
  -1   4  10      201.57      216.46      4.83 o 
   0   4  10      305.54      311.11      5.83 o 
   1   4  10       12.28       15.03      1.44 o 
   2   4  10     1296.63     1360.93     12.45 o 
   3   4  10        0.60        0.43      0.89 o 
   4   4  10      502.55      511.18      9.76 o 
   5   4  10       37.61       33.37      2.99 o 
   6   4  10      217.36      212.68      7.58 o 
   7   4  10       97.21       90.94      6.20 o 
   8   4  10      282.59      293.07     13.97 o 
   9   4  10       46.76       39.32      5.83 o 
  10   4  10       67.59       70.82      9.00 o 
  -8   5  10       26.47       25.10      6.06 o 
  -7   5  10        0.57        0.85      3.81 o 
  -6   5  10      104.90      113.01      6.50 o 
  -5   5  10        0.11       -1.12      1.78 o 
  -4   5  10      350.10      357.60      8.74 o 
  -3   5  10       14.13       15.68      2.66 o 
  -2   5  10      985.89      992.58     12.66 o 
  -1   5  10      219.45      230.87      5.59 o 
   0   5  10     1232.24     1282.26     13.93 o 
   1   5  10      391.58      405.16      5.06 o 
   2   5  10      872.14      908.81     10.30 o 
   3   5  10      140.60      140.18      4.02 o 
   4   5  10      735.91      760.05     14.73 o 
   5   5  10       73.03       74.19      4.87 o 
   6   5  10      466.66      482.88     11.98 o 
   7   5  10        2.97        8.28      3.41 o 
   8   5  10      104.00       98.54      7.79 o 
   9   5  10       22.72       34.93      5.64 o 
  10   5  10       10.63       12.60      7.11 o 
  -8   6  10       18.13       15.89      5.61 o 
  -7   6  10        0.99        8.37      6.03 o 
  -6   6  10       39.89       31.63      8.69 o 
  -5   6  10       22.90       22.76      5.77 o 
  -4   6  10      150.11      156.17      5.73 o 
  -3   6  10       11.24       10.68      1.92 o 
  -2   6  10      235.33      237.07      6.89 o 
  -1   6  10       50.15       54.14      2.26 o 
   0   6  10      653.70      695.68      9.99 o 
   1   6  10      111.40      121.33      2.93 o 
   2   6  10     1273.15     1284.46     15.71 o 
   3   6  10       10.35        8.08      1.86 o 
   4   6  10      975.44      979.55     18.00 o 
   5   6  10       50.05       52.40      9.41 o 
   6   6  10      279.01      264.20      8.53 o 
   7   6  10      108.23      119.64      7.06 o 
   8   6  10        0.32       -0.17      2.93 o 
   9   6  10       38.72       49.60      6.27 o 
  10   6  10        0.98       -0.29      4.39 o 
  -8   7  10        4.02        5.53      4.70 o 
  -7   7  10       13.87       11.38      6.95 o 
  -6   7  10       10.07        7.21      4.51 o 
  -5   7  10       40.01       42.97      4.25 o 
  -4   7  10       49.73       42.40      4.36 o 
  -3   7  10      129.86      125.07      6.64 o 
  -2   7  10      182.15      186.80      6.32 o 
  -1   7  10      229.74      233.97      8.51 o 
   0   7  10      598.58      609.79     13.22 o 
   1   7  10      101.40      109.71      4.70 o 
   2   7  10       48.40       48.19      2.70 o 
   3   7  10      353.79      360.57      7.95 o 
   4   7  10       98.55       88.57      7.18 o 
   5   7  10      150.59      162.01      6.43 o 
   6   7  10      200.46      206.98      7.77 o 
   7   7  10       67.69       71.77      4.94 o 
   8   7  10      148.82      165.98      7.05 o 
   9   7  10       20.60       20.54      4.46 o 
  10   7  10       27.58       14.14      4.86 o 
  -7   8  10        1.82        4.70      4.46 o 
  -6   8  10       35.21       35.42      5.64 o 
  -5   8  10        8.23        7.59      2.68 o 
  -4   8  10      196.76      199.51     12.11 o 
  -3   8  10       33.35       39.67      3.52 o 
  -2   8  10      187.86      188.41      8.71 o 
  -1   8  10      111.05      120.39      9.67 o 
   0   8  10       19.63       20.67      4.40 o 
   1   8  10      175.60      182.94      5.77 o 
   2   8  10       51.25       48.59      3.52 o 
   3   8  10      509.24      489.77     10.37 o 
   4   8  10      281.71      282.86      8.30 o 
   5   8  10      282.85      277.89      8.70 o 
   6   8  10      186.48      175.97      7.27 o 
   7   8  10       77.55       64.86      4.79 o 
   8   8  10       55.58       58.31      4.47 o 
   9   8  10       15.37        7.64      3.91 o 
  10   8  10       61.96       61.37      6.66 o 
  -7   9  10        3.49        9.84      5.06 o 
  -6   9  10       12.36       -2.26      3.85 o 
  -5   9  10        2.49        2.21      2.60 o 
  -4   9  10        6.91        7.03      2.69 o 
  -3   9  10        6.75        5.91      2.93 o 
  -2   9  10       67.19       70.94     10.26 o 
  -1   9  10        5.66        0.89      1.97 o 
   0   9  10      377.51      384.83     22.74 o 
   1   9  10       23.15       19.39      3.90 o 
   2   9  10      581.00      568.30     12.59 o 
   3   9  10       38.64       26.48      3.01 o 
   4   9  10      259.39      249.06     11.03 o 
   5   9  10        3.75        9.89      2.69 o 
   6   9  10      354.20      340.90      9.18 o 
   7   9  10       25.40       23.37      3.27 o 
   8   9  10      118.77      114.04      5.90 o 
   9   9  10       24.60       21.29      4.54 o 
  10   9  10       32.18       23.55      5.20 o 
  -7  10  10        0.68        0.13      4.63 o 
  -6  10  10        1.88        2.88      4.32 o 
  -5  10  10        0.30        0.49      3.62 o 
  -4  10  10       44.03       45.25      6.61 o 
  -3  10  10        3.47        2.68      2.18 o 
  -2  10  10      157.27      160.63      8.28 o 
  -1  10  10       46.61       44.79      5.62 o 
   0  10  10      505.87      539.17     17.55 o 
   1  10  10      109.36       99.04      5.20 o 
   2  10  10      865.37      811.56     15.02 o 
   3  10  10       18.24       24.64      3.61 o 
   4  10  10      766.74      721.55     20.82 o 
   5  10  10       34.11       21.43      3.95 o 
   6  10  10      360.64      331.12      9.09 o 
   7  10  10       49.50       54.08      4.76 o 
   8  10  10      137.96      143.77      7.54 o 
   9  10  10       66.08       59.82      5.71 o 
  10  10  10       24.58       16.89      4.81 o 
  -7  11  10        8.05       16.56      7.29 o 
  -6  11  10       17.17       11.47      5.15 o 
  -5  11  10       14.03        1.81     14.29 o 
  -4  11  10       61.09       64.17      5.51 o 
  -3  11  10        7.16        5.27      2.69 o 
  -2  11  10      152.28      147.63      8.75 o 
  -1  11  10       84.23       81.10      6.88 o 
   0  11  10      243.39      233.33     14.86 o 
   1  11  10      191.10      187.53      6.60 o 
   2  11  10      107.67      101.87      5.88 o 
   3  11  10      281.12      263.80      8.12 o 
   4  11  10       48.76       44.14      5.78 o 
   5  11  10      233.47      213.02      8.60 o 
   6  11  10        7.17        4.52      2.87 o 
   7  11  10       64.30       50.51      7.01 o 
   8  11  10        1.53        4.98      3.52 o 
   9  11  10       21.56       20.41      4.44 o 
  10  11  10        0.23       -1.57      5.33 o 
  -6  12  10       19.08       18.42      5.95 o 
  -5  12  10        9.39       13.05      4.94 o 
  -4  12  10       41.92       36.81      6.10 o 
  -3  12  10       72.30       70.69      5.73 o 
  -2  12  10      103.84       99.53      8.24 o 
  -1  12  10      236.50      250.02     16.98 o 
   0  12  10       47.51       39.51      3.90 o 
   1  12  10      464.52      477.51     17.96 o 
   2  12  10       11.20        6.68      2.46 o 
   3  12  10      324.32      306.31      9.00 o 
   4  12  10       39.21       32.25      3.63 o 
   5  12  10      168.65      158.85      7.93 o 
   6  12  10        6.34       13.95      4.22 o 
   7  12  10      133.94      150.24      9.55 o 
   8  12  10       20.71       24.54      4.43 o 
   9  12  10       29.51       26.22      4.57 o 
  -6  13  10        0.39        0.28      5.65 o 
  -5  13  10       28.65       39.49      8.12 o 
  -4  13  10        1.49       -0.03      6.84 o 
  -3  13  10      105.79      104.87      7.80 o 
  -2  13  10       22.45       20.50      4.91 o 
  -1  13  10       92.29       76.25      6.07 o 
   0  13  10       40.07       36.89      4.76 o 
   1  13  10       37.77       32.83      4.87 o 
   2  13  10       68.22       59.93      4.83 o 
   3  13  10        5.04        4.22      2.40 o 
   4  13  10      155.31      144.46      7.01 o 
   5  13  10        1.93        1.61      2.63 o 
   6  13  10       55.67       50.51      5.92 o 
   7  13  10        4.04        5.64      4.32 o 
   8  13  10       15.80       21.78      5.41 o 
   9  13  10        0.84        3.64      4.18 o 
  -5  14  10       29.99       29.04      6.56 o 
  -4  14  10       20.28       23.85      7.95 o 
  -3  14  10       40.51       51.96     11.14 o 
  -2  14  10       74.86       64.05      7.61 o 
  -1  14  10        4.69        1.20      2.74 o 
   0  14  10      215.31      212.26     15.61 o 
   1  14  10        2.09        2.34      2.71 o 
   2  14  10      198.48      219.74      6.88 o 
   3  14  10        3.73        1.46      2.53 o 
   4  14  10      189.47      190.34      8.52 o 
   5  14  10        0.01        1.46      2.78 o 
   6  14  10       60.24       59.09      6.51 o 
   7  14  10        0.68        3.69      4.25 o 
   8  14  10       16.87       15.97      5.96 o 
  -4  15  10       33.95       37.11      6.85 o 
  -3  15  10       19.82       21.67      5.70 o 
  -2  15  10       57.40       54.89      5.82 o 
  -1  15  10       23.35       10.61      3.22 o 
   0  15  10       44.99       47.57      4.64 o 
   1  15  10       24.90       17.02      3.83 o 
   2  15  10       13.83       18.15      3.11 o 
   3  15  10       17.64       10.96      3.28 o 
   4  15  10        1.22        3.78      3.67 o 
   5  15  10        6.96        5.01      3.29 o 
   6  15  10        0.58        3.75      4.15 o 
   7  15  10       32.87       37.29      6.77 o 
   8  15  10        2.83        8.33      5.40 o 
  -4  16  10       14.94        6.46      8.05 o 
  -3  16  10       12.27       12.16      7.80 o 
  -2  16  10       21.26       17.81      3.99 o 
  -1  16  10        6.44       12.85      4.24 o 
   0  16  10       21.80       12.69      4.16 o 
   1  16  10       19.53       23.50      3.81 o 
   2  16  10       14.02       13.78      4.12 o 
   3  16  10      102.95      107.67     10.85 o 
   4  16  10        0.17        3.43      5.47 o 
   5  16  10      122.12      134.22      8.72 o 
   6  16  10        0.04        3.12      4.94 o 
   7  16  10       82.43       79.43      8.82 o 
  -3  17  10        0.43       -1.95      7.70 o 
  -2  17  10        1.07        4.99      7.87 o 
  -1  17  10        7.04        5.60      7.25 o 
   0  17  10        5.96       -5.29      6.83 o 
   1  17  10       52.62       51.72      7.84 o 
   2  17  10       10.80        7.28      3.93 o 
   3  17  10       59.10       55.01      6.23 o 
   4  17  10       13.14       10.22      4.37 o 
   5  17  10       49.77       54.50      7.61 o 
   6  17  10       13.17        9.86      5.52 o 
  -1  18  10       49.46       46.03     10.62 o 
   0  18  10       26.35       29.68      9.68 o 
   1  18  10       70.17       76.16     11.69 o 
   2  18  10       39.62       51.19      7.75 o 
   3  18  10       42.69       30.40      8.54 o 
   4  18  10       33.66       20.22      8.32 o 
   5  18  10       27.72       23.38      6.11 o 
   2  19  10       22.96       25.04      8.91 o 
   0 -10  11       10.56        5.08      4.96 o 
   1 -10  11       46.84       49.08      8.89 o 
  -2  -9  11        0.90       -0.73      3.69 o 
  -1  -9  11       23.36       25.97      6.00 o 
   0  -9  11        0.11        0.10      3.33 o 
   1  -9  11       17.11       12.05      4.47 o 
   2  -9  11        2.90       -1.16      3.52 o 
   3  -9  11       15.83       17.71      5.10 o 
   4  -9  11        1.51        1.28      4.23 o 
  -4  -8  11       17.91       24.03      6.70 o 
  -3  -8  11       41.61       47.65      6.40 o 
  -2  -8  11       27.01       30.82      5.20 o 
  -1  -8  11       27.78        9.07     10.78 o 
   0  -8  11       79.26      104.55     11.87 o 
   1  -8  11       10.29        0.75      3.36 o 
   2  -8  11       45.20       37.41      5.68 o 
   3  -8  11        3.04        4.31      3.94 o 
   4  -8  11       15.79       15.23      5.91 o 
   5  -8  11        0.00        4.19      5.62 o 
  -4  -7  11       19.11       13.34      4.51 o 
  -3  -7  11        0.12       -0.24      2.92 o 
  -2  -7  11       14.91       10.26      4.60 o 
  -1  -7  11        1.94        2.53      2.88 o 
   0  -7  11        6.21        2.25      2.96 o 
   1  -7  11        2.73       -1.81      2.71 o 
   2  -7  11        1.42       -2.69      2.69 o 
   3  -7  11        1.10       -0.63      4.10 o 
   4  -7  11        8.41       10.68      4.21 o 
   5  -7  11        0.85       -1.49      4.54 o 
   6  -7  11       17.37       19.02      7.11 o 
  -5  -6  11        8.66        0.60      3.54 o 
  -4  -6  11       31.32       27.10      8.63 o 
  -3  -6  11       51.78       46.30      5.48 o 
  -2  -6  11       10.40       11.10      3.47 o 
  -1  -6  11      130.36      124.95     13.33 o 
   0  -6  11        9.42        7.45      4.76 o 
   1  -6  11       48.64       39.51     10.14 o 
   2  -6  11        7.25        6.43      3.21 o 
   3  -6  11       83.36       95.87     12.50 o 
   4  -6  11       18.78       10.08      4.19 o 
   5  -6  11       62.36       54.51      8.87 o 
   6  -6  11        1.17       -4.55      4.55 o 
   7  -6  11       29.11       37.78      8.49 o 
  -6  -5  11        0.30       -1.07      3.44 o 
  -5  -5  11       16.54       11.74      3.89 o 
  -4  -5  11        6.09        3.45      4.23 o 
  -3  -5  11       26.09       29.85      4.35 o 
  -2  -5  11        1.68        1.53      6.85 o 
  -1  -5  11        7.76        6.27      2.80 o 
   0  -5  11        0.03        0.64      2.21 o 
   1  -5  11       30.48       21.36      4.15 o 
   2  -5  11       15.27        9.94      3.23 o 
   3  -5  11       50.27       52.42      7.06 o 
   4  -5  11        4.99       10.69      3.58 o 
   5  -5  11       43.01       39.32      7.40 o 
   6  -5  11       14.77        8.05      5.62 o 
   7  -5  11       26.23       28.56      7.74 o 
   8  -5  11        3.52        4.70      6.49 o 
  -6  -4  11        6.19        3.76      3.64 o 
  -5  -4  11       25.80       27.31      4.62 o 
  -4  -4  11       34.39       31.55      4.42 o 
  -3  -4  11       68.60       60.50      7.69 o 
  -2  -4  11       15.59       11.99      3.01 o 
  -1  -4  11      105.01      108.32      6.19 o 
   0  -4  11       31.83       24.33      3.73 o 
   1  -4  11      182.33      189.78     26.23 o 
   2  -4  11      197.92      182.08      9.44 o 
   3  -4  11       78.91       75.73      6.26 o 
   4  -4  11      239.76      237.20     11.25 o 
   5  -4  11        9.15        2.67      4.10 o 
   6  -4  11      102.30       92.04     10.44 o 
   7  -4  11        0.47        4.49      4.86 o 
   8  -4  11       32.23       38.35      8.23 o 
  -7  -3  11        0.58        1.86      3.90 o 
  -6  -3  11        2.79        5.82      3.37 o 
  -5  -3  11       13.37       11.23      3.50 o 
  -4  -3  11        1.51        0.14      2.50 o 
  -3  -3  11       60.43       45.70      6.59 o 
  -2  -3  11        5.54        2.55      2.15 o 
  -1  -3  11       93.68       94.67     12.73 o 
   0  -3  11      180.10      163.82     13.06 o 
   1  -3  11      127.40      133.41     11.53 o 
   2  -3  11      210.75      194.45      7.84 o 
   3  -3  11        2.78        2.09      3.37 o 
   4  -3  11      216.69      241.99     18.98 o 
   5  -3  11        0.25        2.11      3.62 o 
   6  -3  11       34.71       33.76      6.71 o 
   7  -3  11        1.31       -1.95      4.79 o 
   8  -3  11       10.41       13.13      5.98 o 
  -7  -2  11        3.10       -3.83      3.83 o 
  -6  -2  11       14.09       13.31      3.75 o 
  -5  -2  11       15.68       14.31      3.56 o 
  -4  -2  11       87.31       92.28      5.97 o 
  -3  -2  11       10.44       16.06      2.94 o 
  -2  -2  11      443.02      445.36     11.60 o 
  -1  -2  11        5.35        2.88      1.79 o 
   0  -2  11      641.58      676.22     15.15 o 
   1  -2  11      190.63      205.79      7.72 o 
   2  -2  11      329.28      338.58     10.09 o 
   3  -2  11      126.95      118.54      6.43 o 
   4  -2  11       91.56       92.25      6.56 o 
   5  -2  11       56.96       50.73      6.95 o 
   6  -2  11       16.72       16.45      5.28 o 
   7  -2  11       46.01       48.54      8.20 o 
   8  -2  11        4.87        8.29      4.24 o 
   9  -2  11        1.57        5.65      5.89 o 
  -7  -1  11        5.32        2.24      3.84 o 
  -6  -1  11       37.26       37.74      4.54 o 
  -5  -1  11       13.37        8.78      2.81 o 
  -4  -1  11      143.54      138.61      7.22 o 
  -3  -1  11       11.30        6.08      3.53 o 
  -2  -1  11      411.27      407.75     10.35 o 
  -1  -1  11       29.59       35.57      9.28 o 
   0  -1  11      321.94      317.63      8.00 o 
   1  -1  11       83.45       87.08     10.29 o 
   2  -1  11      186.23      187.76      6.72 o 
   3  -1  11       90.68       81.42      6.56 o 
   4  -1  11      133.46      142.32      7.16 o 
   5  -1  11       21.44       29.44      5.37 o 
   6  -1  11       59.54       57.01      7.61 o 
   7  -1  11       22.26       16.51      5.48 o 
   8  -1  11        7.77       12.18      4.53 o 
   9  -1  11        5.11        4.98      5.72 o 
  -7   0  11        6.77       11.44      4.37 o 
  -6   0  11       34.77       26.95      4.79 o 
  -5   0  11       86.30       94.95      6.50 o 
  -4   0  11       78.46       89.79      5.02 o 
  -3   0  11      259.24      281.26     10.65 o 
  -2   0  11       19.82       13.20      6.18 o 
  -1   0  11      383.20      404.05     18.61 o 
   0   0  11        4.65        2.14      2.26 o 
   1   0  11      296.04      299.58     11.83 o 
   2   0  11        7.79        4.52      1.60 o 
   3   0  11       76.75       94.24      4.56 o 
   4   0  11       55.02       50.72      5.51 o 
   5   0  11       63.59       90.89      7.92 o 
   6   0  11       32.27       29.29      5.91 o 
   7   0  11        4.24        5.11      6.14 o 
   8   0  11        9.76       13.27      4.50 o 
   9   0  11        2.61        4.69      4.30 o 
  -7   1  11       23.50       24.84      5.07 o 
  -6   1  11        7.22        8.06      3.75 o 
  -5   1  11      100.28      101.27      6.14 o 
  -4   1  11        2.76        3.52      2.15 o 
  -3   1  11      127.52      138.68      8.25 o 
  -2   1  11        1.27        1.68      4.40 o 
  -1   1  11      102.42      107.21      9.04 o 
   0   1  11        1.26        1.27      1.72 o 
   1   1  11      101.34      122.35      4.77 o 
   2   1  11        5.58        9.75      1.79 o 
   3   1  11      169.76      163.18      9.86 o 
   4   1  11       14.15        8.39      7.80 o 
   5   1  11      145.57      137.44      8.17 o 
   6   1  11       69.49       73.65      7.77 o 
   7   1  11       25.57       25.70      5.33 o 
   8   1  11       57.78       67.29      7.28 o 
   9   1  11        9.82       14.86      5.89 o 
  10   1  11       13.66       16.09      8.33 o 
  -7   2  11       15.89       23.97     12.93 o 
  -6   2  11       49.48       61.89      6.29 o 
  -5   2  11        8.39        7.46      2.03 o 
  -4   2  11       97.06      103.67      6.21 o 
  -3   2  11       40.40       38.44      3.17 o 
  -2   2  11      176.43      212.91     12.57 o 
  -1   2  11       13.25        4.75      1.64 o 
   0   2  11       39.05       40.33      3.33 o 
   1   2  11        5.45        1.10      1.05 o 
   2   2  11      192.91      212.65      4.07 o 
   3   2  11       43.09       39.88      2.11 o 
   4   2  11      253.44      259.62     10.61 o 
   5   2  11       17.24       16.86      3.02 o 
   6   2  11       76.35       83.93      6.69 o 
   7   2  11       29.57       25.48      4.83 o 
   8   2  11       37.51       40.89     10.22 o 
   9   2  11       19.38       13.35      4.38 o 
  10   2  11        1.97       -4.93      7.35 o 
  -8   3  11       16.46       27.14      7.23 o 
  -7   3  11        1.92        1.95      4.94 o 
  -6   3  11       22.69       26.47      4.91 o 
  -5   3  11       24.21       18.92      4.00 o 
  -4   3  11       15.53       22.61      4.08 o 
  -3   3  11        7.84        5.85      5.17 o 
  -2   3  11       26.94       31.65      3.19 o 
  -1   3  11        4.64        1.99      1.37 o 
   0   3  11      217.38      231.41      6.44 o 
   1   3  11       16.62       14.71      1.97 o 
   2   3  11      678.76      708.19      9.00 o 
   3   3  11       15.38       18.59      1.67 o 
   4   3  11      220.75      217.66     11.41 o 
   5   3  11      153.22      148.63      5.93 o 
   6   3  11       48.96       54.77      7.32 o 
   7   3  11       23.39       22.97      3.84 o 
   8   3  11       17.54       14.62      4.05 o 
   9   3  11        5.23        6.22      3.87 o 
  10   3  11       13.95       19.13      8.65 o 
  -8   4  11        4.05        6.26      5.67 o 
  -7   4  11       38.59       38.01      6.11 o 
  -6   4  11        1.00       -0.93      3.09 o 
  -5   4  11      112.97      121.41      6.12 o 
  -4   4  11        1.26        1.13      1.80 o 
  -3   4  11      148.98      137.22      6.56 o 
  -2   4  11       49.58       54.58      4.07 o 
  -1   4  11      245.13      239.42      5.42 o 
   0   4  11        7.87       10.77      2.40 o 
   1   4  11      531.76      536.89      8.69 o 
   2   4  11      150.50      156.19      3.67 o 
   3   4  11      146.65      142.08      4.10 o 
   4   4  11      195.82      192.06      6.30 o 
   5   4  11       18.95       24.83      3.19 o 
   6   4  11       31.46       30.14      3.78 o 
   7   4  11        1.07        1.46      2.76 o 
   8   4  11        0.86        0.27      3.00 o 
   9   4  11        6.69        2.66      3.27 o 
  10   4  11       22.33       22.81      6.94 o 
  -7   5  11       21.54       25.07      5.56 o 
  -6   5  11        1.78        4.80      4.05 o 
  -5   5  11       61.98       63.40      4.50 o 
  -4   5  11       30.41       30.70      2.92 o 
  -3   5  11      151.58      154.97      4.89 o 
  -2   5  11       16.69        7.34      9.13 o 
  -1   5  11      418.96      449.70     11.39 o 
   0   5  11      102.23      109.15      5.56 o 
   1   5  11      147.89      170.47      5.13 o 
   2   5  11      250.28      272.80      4.46 o 
   3   5  11       29.07       35.65      2.82 o 
   4   5  11       15.98       13.24      2.48 o 
   5   5  11        6.49        4.41      2.05 o 
   6   5  11       98.88       84.79      7.13 o 
   7   5  11        1.05       -0.60      2.57 o 
   8   5  11       12.77        1.00      3.31 o 
   9   5  11        1.75       -0.47      3.04 o 
  10   5  11        1.14       -2.14      5.53 o 
  -7   6  11       20.20       25.90      6.10 o 
  -6   6  11        9.78        6.26      4.02 o 
  -5   6  11       52.80       46.05      4.11 o 
  -4   6  11      116.03      101.01      4.70 o 
  -3   6  11       53.99       63.01      5.62 o 
  -2   6  11      482.84      501.23      8.75 o 
  -1   6  11       13.82        8.70      5.37 o 
   0   6  11      436.59      443.67     13.95 o 
   1   6  11      283.12      283.94      4.97 o 
   2   6  11        7.38        6.33      1.08 o 
   3   6  11      146.13      130.20      4.88 o 
   4   6  11       43.57       36.09      3.65 o 
   5   6  11      169.58      170.67      6.59 o 
   6   6  11        5.75        1.75      2.53 o 
   7   6  11       44.06       46.44      4.90 o 
   8   6  11        4.74        3.46      3.59 o 
   9   6  11        5.29        1.14      4.62 o 
  10   6  11        2.59       -3.61      5.70 o 
  -7   7  11       20.77       16.82      5.20 o 
  -6   7  11       35.42       43.87      6.14 o 
  -5   7  11        6.38        7.69      2.65 o 
  -4   7  11      185.70      182.47      6.60 o 
  -3   7  11        7.00        2.80      1.71 o 
  -2   7  11      161.06      165.63      6.74 o 
  -1   7  11       37.40       37.10      3.36 o 
   0   7  11       28.00       37.33      2.41 o 
   1   7  11       95.62       98.98      3.34 o 
   2   7  11       27.07       28.43      2.24 o 
   3   7  11       25.59       23.24      2.87 o 
   4   7  11       34.36       45.65      7.37 o 
   5   7  11       51.60       46.60      6.80 o 
   6   7  11      116.10      118.44      6.42 o 
   7   7  11       86.12       93.59      7.18 o 
   8   7  11       53.95       48.13      4.67 o 
   9   7  11       27.87       24.62      5.37 o 
  10   7  11       16.80       14.07      5.08 o 
  -7   8  11        3.81       -3.96      3.96 o 
  -6   8  11       39.79       40.27      6.26 o 
  -5   8  11       51.13       44.75      5.80 o 
  -4   8  11       27.32       26.75      3.36 o 
  -3   8  11      116.62      114.35      5.17 o 
  -2   8  11       15.80       16.29      3.99 o 
  -1   8  11      173.94      170.58      8.46 o 
   0   8  11        7.31        4.10      2.41 o 
   1   8  11      104.13       98.86      4.50 o 
   2   8  11        2.76        2.65      2.09 o 
   3   8  11      483.50      461.34     12.19 o 
   4   8  11       11.56        9.81      2.40 o 
   5   8  11      309.12      297.52      9.07 o 
   6   8  11       26.62       23.12      4.33 o 
   7   8  11       55.51       49.15      5.20 o 
   8   8  11        0.77        3.50      3.35 o 
   9   8  11       42.29       51.48      5.65 o 
  10   8  11        0.86       -0.86      3.81 o 
  -7   9  11       16.43        6.96      4.94 o 
  -6   9  11        2.50        3.60      4.23 o 
  -5   9  11       36.02       34.39      5.62 o 
  -4   9  11        0.84        0.75      2.21 o 
  -3   9  11       54.46       63.48      5.29 o 
  -2   9  11       17.96       21.53      3.81 o 
  -1   9  11      333.03      349.11     11.59 o 
   0   9  11      137.28      122.42      5.70 o 
   1   9  11      900.58      866.53     15.44 o 
   2   9  11      219.81      203.24      6.45 o 
   3   9  11     1005.19      972.96     17.22 o 
   4   9  11       41.94       44.77      4.21 o 
   5   9  11      531.38      494.08     12.47 o 
   6   9  11       30.00       28.73      4.09 o 
   7   9  11      203.53      200.30      7.23 o 
   8   9  11       18.37        8.32      3.01 o 
   9   9  11       70.49       78.88      6.42 o 
  10   9  11       11.75        7.58      4.79 o 
  -7  10  11       13.67       11.99      6.90 o 
  -6  10  11        3.76       -0.73      4.29 o 
  -5  10  11       24.34       12.39      4.49 o 
  -4  10  11        2.68        0.75      2.52 o 
  -3  10  11      151.02      159.68      8.06 o 
  -2  10  11       10.89       11.79      4.26 o 
  -1  10  11      443.42      405.29     13.24 o 
   0  10  11        0.28       -0.20      2.19 o 
   1  10  11      412.30      390.99      9.43 o 
   2  10  11      201.52      188.00      6.51 o 
   3  10  11      216.48      204.38      8.10 o 
   4  10  11      127.40      110.67      8.90 o 
   5  10  11      101.44       95.83      8.41 o 
   6  10  11      103.95      100.22      7.04 o 
   7  10  11       54.51       59.35      5.12 o 
   8  10  11       48.45       43.30      5.09 o 
   9  10  11        5.20        2.75      3.87 o 
  10  10  11        7.33       14.92      5.03 o 
  -6  11  11        1.13       -0.66      4.31 o 
  -5  11  11       70.01       79.33     13.02 o 
  -4  11  11        4.94       -1.41      4.19 o 
  -3  11  11      224.96      227.45      8.30 o 
  -2  11  11       81.69       77.00      8.74 o 
  -1  11  11      216.45      186.61     18.08 o 
   0  11  11      378.77      378.36      9.59 o 
   1  11  11      242.10      235.74     10.08 o 
   2  11  11      445.93      445.76     10.69 o 
   3  11  11      119.44      103.56      5.83 o 
   4  11  11      432.21      419.38     15.30 o 
   5  11  11       46.74       40.49      6.82 o 
   6  11  11      264.77      261.44     10.01 o 
   7  11  11        8.23       11.71      3.44 o 
   8  11  11      131.05      144.83      8.17 o 
   9  11  11        7.97        7.80      5.23 o 
  -6  12  11       10.92       10.53      5.24 o 
  -5  12  11        6.83        5.68      4.58 o 
  -4  12  11       54.20       43.24      6.45 o 
  -3  12  11        5.32        5.84      2.89 o 
  -2  12  11      115.94       96.49      8.58 o 
  -1  12  11        0.96        4.39      4.06 o 
   0  12  11      151.70      147.67      6.28 o 
   1  12  11        0.08       -1.81      1.81 o 
   2  12  11      139.39      137.37      7.66 o 
   3  12  11        3.83        2.67      2.32 o 
   4  12  11      220.97      211.33     10.68 o 
   5  12  11       23.76       15.94      5.26 o 
   6  12  11      109.23      111.78      7.77 o 
   7  12  11       33.97       26.52      5.09 o 
   8  12  11       28.89       32.99      5.72 o 
   9  12  11        2.00        5.27      4.28 o 
  -5  13  11        1.80        0.53      4.36 o 
  -4  13  11       49.31       55.45      7.26 o 
  -3  13  11       17.45       20.61      5.38 o 
  -2  13  11      112.56      109.80      9.87 o 
  -1  13  11       18.80       14.75      4.60 o 
   0  13  11      211.26      189.74      8.23 o 
   1  13  11       73.37       84.33     10.43 o 
   2  13  11      172.76      156.64      7.19 o 
   3  13  11      250.69      251.31      8.55 o 
   4  13  11      116.64      104.13     12.11 o 
   5  13  11      144.45      130.77     12.07 o 
   6  13  11       27.00       22.67      5.63 o 
   7  13  11       61.66       60.13      6.55 o 
   8  13  11        6.27       12.38      5.04 o 
   9  13  11        7.19       13.85      6.36 o 
  -5  14  11        8.45        4.99      5.00 o 
  -4  14  11        9.69        8.55      4.97 o 
  -3  14  11       22.13       11.45      5.05 o 
  -2  14  11        8.60        8.42      8.15 o 
  -1  14  11       42.60       38.59      4.96 o 
   0  14  11        4.12        5.84      3.06 o 
   1  14  11       82.41       86.48      7.68 o 
   2  14  11        7.38        3.65      2.75 o 
   3  14  11       42.35       38.17      9.44 o 
   4  14  11        1.18       -0.13      2.79 o 
   5  14  11        1.17        1.52      2.87 o 
   6  14  11       17.75       17.59      6.97 o 
   7  14  11        1.66        3.36      4.58 o 
   8  14  11        9.43        3.45      5.47 o 
  -4  15  11        0.56       -3.10      4.51 o 
  -3  15  11       40.15       40.03      6.60 o 
  -2  15  11        1.96        2.75      3.32 o 
  -1  15  11       51.36       37.56      6.66 o 
   0  15  11        9.24        7.22      4.39 o 
   1  15  11       23.45       11.35      3.86 o 
   2  15  11        0.44        2.51      3.18 o 
   3  15  11        1.02        2.70      2.94 o 
   4  15  11        0.64       -1.84      2.74 o 
   5  15  11        1.32        2.32      3.89 o 
   6  15  11       22.80       17.30      5.05 o 
   7  15  11        0.29        0.27      5.22 o 
   8  15  11       31.90       35.74      7.35 o 
  -3  16  11        0.75        5.06      4.16 o 
  -2  16  11        0.30        1.27      3.37 o 
  -1  16  11        0.65       -2.38      4.04 o 
   0  16  11        2.22        4.21      4.34 o 
   1  16  11       11.88       16.39      3.92 o 
   2  16  11        1.10        2.75      3.35 o 
   3  16  11       25.26       32.14      5.82 o 
   4  16  11       17.25       12.85      4.46 o 
   5  16  11        0.17        0.31      4.11 o 
   6  16  11       32.84       26.28      7.92 o 
   7  16  11        0.08       -2.64      4.99 o 
  -2  17  11        5.77        2.63      8.01 o 
  -1  17  11       31.92       23.75      5.45 o 
   0  17  11       23.75       23.72      4.84 o 
   1  17  11       48.26       56.74      9.29 o 
   2  17  11       67.34       71.14      6.71 o 
   3  17  11       31.87       27.68      5.26 o 
   4  17  11       65.33       64.94     12.82 o 
   5  17  11       22.49       20.19      6.24 o 
   6  17  11       25.39       21.42      6.02 o 
  -1  18  11       30.62       46.03     10.27 o 
   0  18  11       22.29       37.37      9.72 o 
   1  18  11       23.23       20.73      8.86 o 
   2  18  11       38.30       32.14      6.46 o 
   3  18  11        9.29        2.72      4.86 o 
   4  18  11       30.67       25.09      6.25 o 
   5  18  11       24.02       28.87      6.42 o 
   0  -9  12       56.08       47.11      8.15 o 
   1  -9  12       40.95       46.84      8.23 o 
  -2  -8  12        9.28        4.12      3.60 o 
  -1  -8  12       28.85       25.38      5.02 o 
   0  -8  12        8.97        8.73      4.04 o 
   1  -8  12        6.18        7.01      3.72 o 
   2  -8  12       13.80        9.78      4.46 o 
   3  -8  12       10.05        5.87      4.39 o 
   4  -8  12        9.73        8.67      5.65 o 
  -3  -7  12       42.55       40.98      5.86 o 
  -2  -7  12        2.20        1.98      3.11 o 
  -1  -7  12       21.79       10.29      5.39 o 
   0  -7  12        3.75        0.20      3.01 o 
   1  -7  12       20.45       20.71      4.84 o 
   2  -7  12       10.54        8.87      3.97 o 
   3  -7  12       40.10       31.91      5.56 o 
   4  -7  12       10.09        8.52      4.37 o 
   5  -7  12       14.98       13.28      6.37 o 
  -4  -6  12        1.10        3.94      3.53 o 
  -3  -6  12        6.57        0.65      3.08 o 
  -2  -6  12        0.25        0.20      2.83 o 
  -1  -6  12       14.78        7.13      4.51 o 
   0  -6  12        1.45        1.78      2.59 o 
   1  -6  12       47.69       57.13     16.50 o 
   2  -6  12       14.18       10.11      3.50 o 
   3  -6  12       23.04       17.31      4.38 o 
   4  -6  12       24.65       29.02      5.31 o 
   5  -6  12       12.11        6.15      5.32 o 
   6  -6  12        9.13       14.27      6.61 o 
  -5  -5  12        0.19        0.90      3.39 o 
  -4  -5  12       21.45       31.27      4.91 o 
  -3  -5  12        0.21        1.08      2.77 o 
  -2  -5  12       24.48       23.19      4.31 o 
  -1  -5  12        9.73       11.27      3.95 o 
   0  -5  12       59.37       58.05      8.69 o 
   1  -5  12        1.73       -1.12      2.27 o 
   2  -5  12       26.16       20.16      3.86 o 
   3  -5  12        8.77        8.09      4.01 o 
   4  -5  12        9.88        3.45      3.38 o 
   5  -5  12       10.94       16.18      5.73 o 
   6  -5  12        1.62        1.16      4.89 o 
   7  -5  12        1.22       -3.50      5.29 o 
  -5  -4  12        0.01        0.78      2.86 o 
  -4  -4  12       10.25        7.59      5.03 o 
  -3  -4  12        0.26        1.92      2.67 o 
  -2  -4  12       42.61       47.62      4.91 o 
  -1  -4  12        1.84        0.60      2.19 o 
   0  -4  12       38.92       32.00      6.53 o 
   1  -4  12        2.66        3.42      2.46 o 
   2  -4  12       17.83       14.31      4.02 o 
   3  -4  12        7.16        7.27      3.05 o 
   4  -4  12       34.41       20.72      9.07 o 
   5  -4  12        1.39       -3.64      3.64 o 
   6  -4  12       11.36        6.63      5.09 o 
   7  -4  12       12.00        9.42      6.22 o 
  -6  -3  12        5.72        5.77      6.52 o 
  -5  -3  12       14.55        8.27      4.53 o 
  -4  -3  12        1.79        0.70      2.56 o 
  -3  -3  12       41.41       42.07      4.60 o 
  -2  -3  12        0.22        1.53      2.67 o 
  -1  -3  12       58.61       49.55      6.06 o 
   0  -3  12        7.07        6.22      2.36 o 
   1  -3  12       61.25       56.88      4.97 o 
   2  -3  12       28.20       32.71      4.06 o 
   3  -3  12       31.62       25.60      5.13 o 
   4  -3  12       16.74       20.11      4.00 o 
   5  -3  12       14.79       14.20      4.83 o 
   6  -3  12        0.05       -1.59      4.12 o 
   7  -3  12       15.29        7.60      5.70 o 
   8  -3  12        0.48       -2.82      4.87 o 
  -6  -2  12        2.58        2.40      4.90 o 
  -5  -2  12       19.69       14.90      3.75 o 
  -4  -2  12        4.07        4.19      2.79 o 
  -3  -2  12       77.81       73.12      5.52 o 
  -2  -2  12        0.17       -1.71      1.71 o 
  -1  -2  12       95.74       92.74      6.82 o 
   0  -2  12       36.39       27.74      3.18 o 
   1  -2  12      186.68      177.65      6.81 o 
   2  -2  12        0.66        0.65      2.01 o 
   3  -2  12      148.94      151.62      7.06 o 
   4  -2  12       10.02        7.17      3.18 o 
   5  -2  12      109.16      118.89     10.53 o 
   6  -2  12       24.32       33.09      6.53 o 
   7  -2  12       42.91       39.03      7.79 o 
   8  -2  12       11.90        6.38      4.16 o 
  -6  -1  12       10.56       11.10      4.61 o 
  -5  -1  12       27.26       16.29      3.67 o 
  -4  -1  12       55.78       67.74      5.57 o 
  -3  -1  12       35.84       35.13      6.77 o 
  -2  -1  12      162.54      159.92      6.09 o 
  -1  -1  12       51.68       54.25      3.64 o 
   0  -1  12      151.91      155.96      5.49 o 
   1  -1  12       11.64       11.08      2.18 o 
   2  -1  12      146.72      160.95      6.47 o 
   3  -1  12        5.47        4.04      2.27 o 
   4  -1  12      157.31      157.57     15.26 o 
   5  -1  12        2.85        8.62      4.10 o 
   6  -1  12       75.58       90.50      9.48 o 
   7  -1  12       28.15       17.08      5.80 o 
   8  -1  12       25.92       17.29     15.81 o 
   9  -1  12       11.81       14.44      6.48 o 
  -7   0  12        9.97        0.16      3.74 o 
  -6   0  12       37.63       38.29     18.22 o 
  -5   0  12       48.06       54.05      7.03 o 
  -4   0  12       99.34       97.13     10.14 o 
  -3   0  12       31.53       30.53      5.81 o 
  -2   0  12      265.68      269.30      7.67 o 
  -1   0  12       38.60       27.81      6.56 o 
   0   0  12      485.53      519.41     22.52 o 
   1   0  12       28.72       22.03      2.25 o 
   2   0  12      650.29      655.53     14.77 o 
   3   0  12       33.63       31.38      3.57 o 
   4   0  12      419.67      407.28     15.27 o 
   5   0  12      116.86      114.77      8.29 o 
   6   0  12      134.98      155.24     10.48 o 
   7   0  12      106.94      111.24      8.85 o 
   8   0  12       36.86       30.16      6.73 o 
   9   0  12       58.80       57.91      7.78 o 
  -7   1  12        0.00        1.67      3.96 o 
  -6   1  12       40.91       42.26      9.68 o 
  -5   1  12        6.78       11.64      4.69 o 
  -4   1  12       97.36      102.44      6.05 o 
  -3   1  12       24.29       30.19      3.05 o 
  -2   1  12      191.19      197.84      5.37 o 
  -1   1  12       62.93       45.23     27.30 o 
   0   1  12      125.60      112.46     10.90 o 
   1   1  12      383.65      364.02     10.82 o 
   2   1  12      169.06      164.11      4.80 o 
   3   1  12      450.80      429.74     10.06 o 
   4   1  12        7.01        5.84      2.96 o 
   5   1  12      438.52      423.38     15.95 o 
   6   1  12        4.02        4.48      3.57 o 
   7   1  12      139.21      144.25      8.92 o 
   8   1  12        0.02        4.26      4.08 o 
   9   1  12       31.94       28.84      7.89 o 
  -7   2  12        3.39        4.73      4.51 o 
  -6   2  12       34.63       35.49      5.48 o 
  -5   2  12       23.71       18.90     12.28 o 
  -4   2  12       75.31       68.70      5.44 o 
  -3   2  12      108.46      105.02     11.14 o 
  -2   2  12      152.40      153.92     17.02 o 
  -1   2  12      547.94      555.05     16.00 o 
   0   2  12      133.28      140.67      6.21 o 
   1   2  12     1229.46     1218.19     16.50 o 
   2   2  12        1.46        2.37      1.05 o 
   3   2  12     1078.47     1049.34     16.75 o 
   4   2  12        4.62        6.86      2.85 o 
   5   2  12      594.13      592.31     19.50 o 
   6   2  12       10.95        3.97      3.15 o 
   7   2  12      166.49      162.66      9.33 o 
   8   2  12       44.07       53.86      6.89 o 
   9   2  12       41.06       42.89      7.08 o 
  10   2  12       11.70        3.76      8.28 o 
  -7   3  12        8.55        6.73      4.44 o 
  -6   3  12        0.17       -2.96      2.96 o 
  -5   3  12       58.18       61.78      8.21 o 
  -4   3  12        0.97        1.24      2.56 o 
  -3   3  12      163.33      157.49      6.39 o 
  -2   3  12       24.76       11.39      6.18 o 
  -1   3  12      451.16      457.31     10.46 o 
   0   3  12       76.23       64.60      6.32 o 
   1   3  12      452.48      429.38      8.64 o 
   2   3  12      124.08      121.41      3.63 o 
   3   3  12      131.23      124.34      8.12 o 
   4   3  12      136.40      133.37      5.50 o 
   5   3  12       60.05       58.84      6.67 o 
   6   3  12       33.81       41.66      4.33 o 
   7   3  12       23.06       18.85      4.30 o 
   8   3  12       41.23       39.32      9.12 o 
   9   3  12        1.03        3.46      7.64 o 
  10   3  12        7.93        6.70      8.03 o 
  -7   4  12       21.99       23.21      5.19 o 
  -6   4  12        2.82        3.30      3.68 o 
  -5   4  12       86.92       76.60      6.59 o 
  -4   4  12       37.73       26.35      3.91 o 
  -3   4  12      269.15      273.71     11.15 o 
  -2   4  12      200.84      210.92     14.69 o 
  -1   4  12      327.60      305.05     11.93 o 
   0   4  12      290.21      320.25     12.35 o 
   1   4  12      134.93      123.92      5.26 o 
   2   4  12      360.14      388.33      7.29 o 
   3   4  12      228.78      222.58      4.78 o 
   4   4  12      293.98      292.30      8.11 o 
   5   4  12       12.13        7.87      2.30 o 
   6   4  12      275.08      292.75     16.59 o 
   7   4  12        2.30        4.12      2.99 o 
   8   4  12       77.62       89.94      6.98 o 
   9   4  12        0.39       -4.00      5.18 o 
  10   4  12        7.02       12.11      8.34 o 
  -7   5  12        8.11       10.88      4.79 o 
  -6   5  12       20.86       20.23      4.64 o 
  -5   5  12       13.47       14.25      2.60 o 
  -4   5  12       61.43       61.36      6.83 o 
  -3   5  12        7.73       10.54      2.86 o 
  -2   5  12       69.15       83.22     11.07 o 
  -1   5  12       15.09       22.30      6.78 o 
   0   5  12       47.47       53.82      6.07 o 
   1   5  12        0.97        1.64      1.77 o 
   2   5  12       91.28       95.00      4.16 o 
   3   5  12        2.32        1.40      1.61 o 
   4   5  12      158.71      155.13      6.00 o 
   5   5  12        3.76        4.56      2.04 o 
   6   5  12       60.11       48.79      4.66 o 
   7   5  12        4.95        5.42      3.28 o 
   8   5  12        1.32       -1.21      3.23 o 
   9   5  12        0.55        1.51      3.79 o 
  10   5  12        0.11       -2.71      5.43 o 
  -7   6  12        2.49       -0.91      4.36 o 
  -6   6  12       31.39       36.34      5.99 o 
  -5   6  12        0.10        0.47      2.10 o 
  -4   6  12       96.71      107.16      5.27 o 
  -3   6  12        5.43        2.20      2.48 o 
  -2   6  12      100.38      115.13     12.68 o 
  -1   6  12      104.83      117.40     12.59 o 
   0   6  12      366.16      398.72     13.60 o 
   1   6  12      172.07      175.85      4.88 o 
   2   6  12      404.81      405.57      6.03 o 
   3   6  12      220.25      253.58      6.51 o 
   4   6  12        8.61        7.18      2.27 o 
   5   6  12      139.20      144.71      7.61 o 
   6   6  12        0.13       -3.23      3.23 o 
   7   6  12       30.55       35.72      4.65 o 
   8   6  12        0.01       -2.03      3.64 o 
   9   6  12       37.53       40.26      5.97 o 
  10   6  12        0.01        5.28      5.70 o 
  -7   7  12        2.42        4.04      5.24 o 
  -6   7  12       10.48        5.68      5.82 o 
  -5   7  12       20.61       29.23      5.10 o 
  -4   7  12       17.05       21.71      3.89 o 
  -3   7  12       69.71       80.95      5.42 o 
  -2   7  12       32.82       44.42      8.72 o 
  -1   7  12      110.36      112.02     12.33 o 
   0   7  12        2.82        8.06      4.03 o 
   1   7  12       32.83       31.84      1.66 o 
   2   7  12       25.83       17.77      1.86 o 
   3   7  12       30.17       33.75      2.53 o 
   4   7  12        0.73       -1.01      1.90 o 
   5   7  12        7.65        2.88      5.61 o 
   6   7  12        0.23        1.65      2.72 o 
   7   7  12       22.29       33.46      7.56 o 
   8   7  12        8.43        9.21      3.86 o 
   9   7  12       36.02       37.88      4.98 o 
  10   7  12        0.14       -1.75      4.55 o 
  -7   8  12       28.80       38.50      6.45 o 
  -6   8  12        0.98       -0.23      5.64 o 
  -5   8  12       81.34       87.56      7.90 o 
  -4   8  12        5.65        2.35      2.27 o 
  -3   8  12      128.17      125.17      5.25 o 
  -2   8  12       56.84       57.33      4.68 o 
  -1   8  12      185.22      180.76      8.20 o 
   0   8  12      113.99      124.30      5.13 o 
   1   8  12       99.59      106.91      4.60 o 
   2   8  12      175.71      173.66      4.73 o 
   3   8  12       67.45       71.05      3.67 o 
   4   8  12       57.70       59.58      4.54 o 
   5   8  12      109.57       99.26      6.16 o 
   6   8  12       78.16       78.82      6.38 o 
   7   8  12       32.51       39.00      7.37 o 
   8   8  12       89.62       97.72      9.42 o 
   9   8  12        0.33        0.59      3.53 o 
  10   8  12       28.23       21.37      5.67 o 
  -6   9  12       14.77       16.98      5.06 o 
  -5   9  12       10.01        7.74      4.16 o 
  -4   9  12       43.04       40.14      4.08 o 
  -3   9  12       13.63       13.83      4.81 o 
  -2   9  12       36.12       22.37      3.62 o 
  -1   9  12        0.55       -0.55      2.98 o 
   0   9  12       72.39       67.57      5.76 o 
   1   9  12       26.23       33.03      3.19 o 
   2   9  12       98.69       93.58      4.84 o 
   3   9  12       22.57       23.34      3.05 o 
   4   9  12       93.78      105.81      5.72 o 
   5   9  12        1.69       -1.92      1.92 o 
   6   9  12      102.77      108.03      6.97 o 
   7   9  12        1.21        0.94      3.20 o 
   8   9  12       38.76       38.82      4.10 o 
   9   9  12       15.82       13.40      4.33 o 
  10   9  12        7.44        3.07      4.75 o 
  -6  10  12       24.71       22.35      5.73 o 
  -5  10  12        0.64        2.88      4.08 o 
  -4  10  12       64.74       63.82      6.73 o 
  -3  10  12        1.29        3.19      2.43 o 
  -2  10  12      187.52      196.74     16.18 o 
  -1  10  12       21.18       23.22      4.35 o 
   0  10  12      289.56      291.59      8.23 o 
   1  10  12      108.82      122.07      5.51 o 
   2  10  12      221.96      215.64      9.19 o 
   3  10  12      246.96      264.52      8.03 o 
   4  10  12      198.79      211.05      8.21 o 
   5  10  12      329.70      329.35     14.17 o 
   6  10  12       28.96       25.31      5.94 o 
   7  10  12      200.93      199.08      8.34 o 
   8  10  12        2.43        0.92      3.43 o 
   9  10  12       38.44       25.84      4.91 o 
  -6  11  12       10.21        8.16      5.30 o 
  -5  11  12        4.15        6.10      4.91 o 
  -4  11  12       25.86       19.57      4.95 o 
  -3  11  12       26.40       23.85      3.61 o 
  -2  11  12       37.22       36.91      5.23 o 
  -1  11  12      114.73      119.65      7.49 o 
   0  11  12       56.75       63.17      5.09 o 
   1  11  12      223.43      237.75      7.54 o 
   2  11  12       16.85       22.86      3.31 o 
   3  11  12      312.37      319.31      9.07 o 
   4  11  12       26.00       31.34      4.37 o 
   5  11  12      161.57      145.71     10.70 o 
   6  11  12        8.04        5.46      5.72 o 
   7  11  12       59.16       62.42     15.35 o 
   8  11  12        0.97        2.85      3.42 o 
   9  11  12       12.48       13.77      4.88 o 
  -5  12  12       33.30       31.15      6.30 o 
  -4  12  12        1.87       -3.50      7.86 o 
  -3  12  12      154.80      173.40     16.96 o 
  -2  12  12        0.06       -2.44      2.94 o 
  -1  12  12      261.39      263.20     11.42 o 
   0  12  12        3.47        2.26      2.54 o 
   1  12  12      389.87      395.02     12.06 o 
   2  12  12        6.88        5.61      2.51 o 
   3  12  12      278.39      253.73      8.37 o 
   4  12  12       96.74       88.34      6.67 o 
   5  12  12       58.52       56.25      5.62 o 
   6  12  12      105.84      101.17     14.21 o 
   7  12  12       29.85       28.40      5.27 o 
   8  12  12       19.25       16.37      4.86 o 
   9  12  12        7.07        7.07      5.04 o 
  -5  13  12       30.04       21.03      6.08 o 
  -4  13  12        1.39        0.72      4.95 o 
  -3  13  12       70.81       60.49      7.24 o 
  -2  13  12        0.61        1.53      6.88 o 
  -1  13  12       92.90       97.37      7.07 o 
   0  13  12       11.99        8.19      2.97 o 
   1  13  12       65.91       70.73      5.14 o 
   2  13  12       50.90       45.97      4.51 o 
   3  13  12       46.24       43.63      4.39 o 
   4  13  12       56.97       64.89      6.55 o 
   5  13  12       30.39       21.45      4.36 o 
   6  13  12       13.32       16.58      4.71 o 
   7  13  12        5.64        3.41      4.31 o 
   8  13  12        1.02       -5.16      5.16 o 
   9  13  12        0.58       11.51      8.46 o 
  -4  14  12       10.97       11.61      5.90 o 
  -3  14  12        9.24        7.64      5.37 o 
  -2  14  12       31.85       15.60      8.74 o 
  -1  14  12        3.74       -0.08      3.90 o 
   0  14  12       99.14       92.04      6.93 o 
   1  14  12        0.48        2.32      2.64 o 
   2  14  12       69.52       66.16      5.76 o 
   3  14  12       13.09       16.88      3.70 o 
   4  14  12       18.23       10.47      3.69 o 
   5  14  12        6.31        7.73      5.27 o 
   6  14  12        5.15        2.26      4.15 o 
   7  14  12       32.10       28.50      5.70 o 
   8  14  12        1.44        3.83      5.62 o 
  -4  15  12        6.05        6.56      5.32 o 
  -3  15  12        0.05       -2.11      4.58 o 
  -2  15  12       19.73       14.35      4.27 o 
  -1  15  12        0.22        0.11      3.93 o 
   0  15  12       16.87       17.12      7.08 o 
   1  15  12        2.80       -0.35      4.19 o 
   2  15  12       13.96        7.28      5.26 o 
   3  15  12       13.42       17.32      5.66 o 
   4  15  12        2.05        7.13      5.02 o 
   5  15  12       52.78       56.25      6.46 o 
   6  15  12        0.42       -2.27      4.10 o 
   7  15  12       74.66       59.26      8.26 o 
  -3  16  12       15.43       14.28      4.57 o 
  -2  16  12        5.23        3.77      3.82 o 
  -1  16  12       46.39       54.03     13.07 o 
   0  16  12        4.89        3.74      5.19 o 
   1  16  12       99.02      118.77     10.62 o 
   2  16  12       37.68       48.13      6.22 o 
   3  16  12      145.53      153.06     12.14 o 
   4  16  12       25.32       42.08      6.29 o 
   5  16  12      161.88      170.73     10.12 o 
   6  16  12       16.78        7.04      5.75 o 
   7  16  12       63.28       60.06      8.27 o 
  -2  17  12       15.70       16.68      4.77 o 
  -1  17  12       67.32       68.24      8.79 o 
   0  17  12       43.84       49.01      7.65 o 
   1  17  12      129.31      128.38     16.97 o 
   2  17  12       26.36       27.48      5.34 o 
   3  17  12      124.17      119.63     17.35 o 
   4  17  12        8.42       14.38      5.58 o 
   5  17  12       89.34      103.30      9.81 o 
   6  17  12        1.40        5.78      5.44 o 
   0  18  12       46.37       53.32      8.03 o 
   1  18  12       52.18       47.46      7.90 o 
   2  18  12       31.66       30.98      6.51 o 
   3  18  12       30.54       37.53      6.76 o 
   4  18  12       35.87       44.70     13.85 o 
  -2  -7  13       56.15       64.43      8.28 o 
  -1  -7  13        5.65       10.00      3.96 o 
   0  -7  13       39.36       44.58      8.37 o 
   1  -7  13        2.86        0.83      3.24 o 
   2  -7  13       34.00       30.94      5.53 o 
   3  -7  13        4.37        2.36      3.60 o 
   4  -7  13       30.04       16.07      6.14 o 
  -3  -6  13       21.77       17.54      4.53 o 
  -2  -6  13        2.91        0.24      3.00 o 
  -1  -6  13       12.64       13.98      3.92 o 
   0  -6  13        7.50        6.17      3.29 o 
   1  -6  13       11.81        4.45      7.94 o 
   2  -6  13        2.57        0.96      3.03 o 
   3  -6  13       35.51       40.27      5.89 o 
   4  -6  13        5.68        4.66      3.96 o 
   5  -6  13       18.19       18.30      6.33 o 
  -4  -5  13        4.93        4.48      3.58 o 
  -3  -5  13       11.70       11.65      3.66 o 
  -2  -5  13       23.91       23.57      4.30 o 
  -1  -5  13       42.14       36.98      4.86 o 
   0  -5  13       28.46       22.99      7.90 o 
   1  -5  13      142.90      134.75     17.37 o 
   2  -5  13        7.15        5.37      6.31 o 
   3  -5  13       97.90       90.07      7.47 o 
   4  -5  13        4.79        5.56      3.76 o 
   5  -5  13       29.89       21.46      6.41 o 
   6  -5  13        9.20        4.44      5.59 o 
  -4  -4  13        0.03       -1.46      2.77 o 
  -3  -4  13       38.33       50.81      5.53 o 
  -2  -4  13        0.37       -2.42      2.42 o 
  -1  -4  13       53.92       47.21      6.03 o 
   0  -4  13       22.16       19.22      3.67 o 
   1  -4  13       27.39       24.71      3.93 o 
   2  -4  13       35.35       22.74      4.77 o 
   3  -4  13        2.00        2.77      2.71 o 
   4  -4  13       25.20       15.71      4.09 o 
   5  -4  13        2.05       -0.99      4.19 o 
   6  -4  13       10.05       15.86      6.11 o 
   7  -4  13        0.45       -4.83      4.83 o 
  -5  -3  13       43.99       37.16      5.25 o 
  -4  -3  13       13.11       16.22      3.83 o 
  -3  -3  13       61.56       63.78      5.84 o 
  -2  -3  13      104.65      109.45      9.08 o 
  -1  -3  13       30.23       30.23      3.95 o 
   0  -3  13      175.67      173.15      7.66 o 
   1  -3  13        0.31        0.10      2.31 o 
   2  -3  13       94.99      104.09      6.40 o 
   3  -3  13        7.90        9.35      3.22 o 
   4  -3  13       96.80      113.24      9.26 o 
   5  -3  13        0.25        0.00      4.06 o 
   6  -3  13       44.16       45.19      7.84 o 
   7  -3  13        2.18        6.38      5.68 o 
  -5  -2  13        0.95        1.50      3.84 o 
  -4  -2  13       65.97       70.80      9.41 o 
  -3  -2  13       18.76       18.40      3.48 o 
  -2  -2  13       59.35       57.34     15.17 o 
  -1  -2  13       67.24       70.84      5.04 o 
   0  -2  13       25.00       21.87      3.16 o 
   1  -2  13       41.10       36.86      8.09 o 
   2  -2  13       29.66       30.15      3.86 o 
   3  -2  13       13.67        8.63      6.00 o 
   4  -2  13       14.59       16.87      3.60 o 
   5  -2  13        5.93        5.39      4.08 o 
   6  -2  13       12.54        8.66      4.96 o 
   7  -2  13        3.44       -1.32      4.57 o 
   8  -2  13        8.76        9.47      6.03 o 
  -6  -1  13       44.67       37.10      6.65 o 
  -5  -1  13       39.06       31.15      5.77 o 
  -4  -1  13       48.54       43.07      4.77 o 
  -3  -1  13      151.52      151.92     20.66 o 
  -2  -1  13       70.84       73.62      4.58 o 
  -1  -1  13      134.79      128.32      7.79 o 
   0  -1  13       35.66       33.02      3.20 o 
   1  -1  13      175.45      184.47     10.72 o 
   2  -1  13       58.19       64.66      4.85 o 
   3  -1  13      157.40      156.15      7.37 o 
   4  -1  13       17.80       19.19      5.31 o 
   5  -1  13       96.99      106.26      9.64 o 
   6  -1  13        0.76       -1.45      3.68 o 
   7  -1  13       50.27       39.45      7.30 o 
   8  -1  13        0.18        0.22      4.79 o 
  -6   0  13        0.89        3.08      4.02 o 
  -5   0  13       74.55       89.61      8.30 o 
  -4   0  13        0.11       -2.59      2.59 o 
  -3   0  13       60.54       61.87      5.30 o 
  -2   0  13        1.29        0.30      1.72 o 
  -1   0  13       70.73       78.40     10.15 o 
   0   0  13        0.30       -1.16      3.36 o 
   1   0  13       63.59       56.94      3.64 o 
   2   0  13        6.82        7.51      2.25 o 
   3   0  13       18.57       22.54      3.50 o 
   4   0  13       18.36       20.73      3.57 o 
   5   0  13       59.04       78.40      8.05 o 
   6   0  13        6.98       11.80      4.73 o 
   7   0  13       28.63       26.14      7.54 o 
   8   0  13       26.21       26.68      5.88 o 
   9   0  13       12.22        7.78      6.36 o 
  -6   1  13        5.29       22.82     10.30 o 
  -5   1  13       61.54       68.15      9.09 o 
  -4   1  13       10.68        9.09      3.17 o 
  -3   1  13       77.32       71.10      4.74 o 
  -2   1  13       42.43       50.04      3.43 o 
  -1   1  13       98.86      114.39     11.75 o 
   0   1  13      131.59      135.27     11.00 o 
   1   1  13      138.12      141.68     11.17 o 
   2   1  13      226.59      229.93      7.24 o 
   3   1  13       73.31       60.67     11.25 o 
   4   1  13      277.38      251.92     10.97 o 
   5   1  13       24.84       25.72      4.90 o 
   6   1  13      230.57      202.03     11.65 o 
   7   1  13        7.21        5.59      3.70 o 
   8   1  13      137.46      108.46     15.85 o 
   9   1  13        1.49        3.54      5.52 o 
  -6   2  13        5.83        9.13      4.01 o 
  -5   2  13        3.90        1.20      2.99 o 
  -4   2  13        7.51        9.92      3.09 o 
  -3   2  13        8.52        6.02      2.43 o 
  -2   2  13       55.37       66.87      9.74 o 
  -1   2  13       34.16       24.38      4.43 o 
   0   2  13       82.56       76.71      9.11 o 
   1   2  13        0.75       -2.55      2.90 o 
   2   2  13      274.10      262.41     10.14 o 
   3   2  13        8.47        9.18      3.37 o 
   4   2  13      328.36      313.09     12.11 o 
   5   2  13        1.26        1.08      2.89 o 
   6   2  13      116.53      121.96     11.11 o 
   7   2  13       22.25       15.47      4.80 o 
   8   2  13       28.07       18.81      5.29 o 
   9   2  13        6.31        8.36      5.96 o 
  -6   3  13       11.61        8.21      9.57 o 
  -5   3  13        2.07        5.54      3.38 o 
  -4   3  13       68.05       68.84     17.28 o 
  -3   3  13        0.20       -2.10      2.10 o 
  -2   3  13      265.04      275.77     16.94 o 
  -1   3  13       23.44       18.24      4.52 o 
   0   3  13      604.67      604.39     23.71 o 
   1   3  13      115.07      110.17      8.70 o 
   2   3  13      461.76      446.77     11.54 o 
   3   3  13      207.67      208.22     20.12 o 
   4   3  13      143.50      133.42      6.71 o 
   5   3  13      272.52      272.72     14.82 o 
   6   3  13       41.70       44.82      5.51 o 
   7   3  13      131.27      132.95     13.39 o 
   8   3  13        0.72       -3.01      3.78 o 
   9   3  13       34.79       29.29     12.30 o 
  -6   4  13       11.85        2.62      3.65 o 
  -5   4  13        0.47       -1.62      2.81 o 
  -4   4  13      106.08      107.61      6.41 o 
  -3   4  13        9.32        7.38      2.60 o 
  -2   4  13      169.05      176.19     16.04 o 
  -1   4  13       54.42       49.36      9.12 o 
   0   4  13      147.09      168.71      9.37 o 
   1   4  13      167.60      178.11      6.20 o 
   2   4  13      126.47      136.43      4.00 o 
   3   4  13      210.23      249.26      6.43 o 
   4   4  13        8.08        5.96      2.41 o 
   5   4  13      136.64      132.87      6.12 o 
   6   4  13        3.80       -0.04      2.54 o 
   7   4  13       59.82       50.91      5.19 o 
   8   4  13        3.25       -3.41      3.41 o 
   9   4  13       25.82       26.72      6.23 o 
  -6   5  13       27.91       16.48      4.63 o 
  -5   5  13       43.06       46.67      6.85 o 
  -4   5  13       36.73       45.25      6.83 o 
  -3   5  13      163.09      169.93     10.72 o 
  -2   5  13        7.58        4.00      5.69 o 
  -1   5  13      412.55      450.22     22.08 o 
   0   5  13        0.10        3.77      5.86 o 
   1   5  13      345.02      350.16     11.53 o 
   2   5  13       64.32       70.89      5.85 o 
   3   5  13      413.14      419.40     11.40 o 
   4   5  13       84.90      100.98      5.27 o 
   5   5  13      173.69      166.82      6.92 o 
   6   5  13       63.26       77.89      5.84 o 
   7   5  13       27.78       17.05      3.83 o 
   8   5  13       24.38       21.95      7.97 o 
   9   5  13       23.67       19.08      4.82 o 
  -6   6  13        3.10        3.68      3.99 o 
  -5   6  13       52.81       49.57      5.86 o 
  -4   6  13        0.13        0.99      4.45 o 
  -3   6  13       79.43       85.40      6.17 o 
  -2   6  13        6.01       11.22      7.13 o 
  -1   6  13      157.71      180.13     14.30 o 
   0   6  13       51.54       57.22      6.54 o 
   1   6  13      231.47      237.40      9.73 o 
   2   6  13      101.89      109.43      4.38 o 
   3   6  13      143.17      147.79      4.23 o 
   4   6  13       37.18       37.32      3.71 o 
   5   6  13      115.16      125.57      6.28 o 
   6   6  13       42.72       38.08      6.38 o 
   7   6  13       65.03       62.61      5.66 o 
   8   6  13       33.88       40.17      6.09 o 
   9   6  13        6.85        9.81      6.16 o 
  10   6  13       23.36        8.01      8.49 o 
  -6   7  13       15.31       18.58     12.41 o 
  -5   7  13       10.11        7.43      9.60 o 
  -4   7  13       94.56      103.54      7.57 o 
  -3   7  13       20.01       11.38      6.11 o 
  -2   7  13      186.67      211.04     16.12 o 
  -1   7  13        8.63        8.48      6.35 o 
   0   7  13      258.74      282.41     18.49 o 
   1   7  13        0.80        0.13      1.51 o 
   2   7  13      256.59      268.42      5.42 o 
   3   7  13        0.28       -0.01      1.34 o 
   4   7  13       91.29       84.83      5.41 o 
   5   7  13       18.95       18.56      3.42 o 
   6   7  13      100.24       94.34      6.55 o 
   7   7  13        9.83        9.96      4.27 o 
   8   7  13       75.16       69.90      6.70 o 
   9   7  13       26.41       24.11      5.28 o 
  10   7  13       10.89        0.68      7.87 o 
  -6   8  13       26.37       21.25      5.24 o 
  -5   8  13        0.11        5.23      3.70 o 
  -4   8  13       52.14       55.49      5.93 o 
  -3   8  13        0.04       -0.02      1.64 o 
  -2   8  13       88.36       87.85     12.32 o 
  -1   8  13        7.21        4.63      6.22 o 
   0   8  13      106.39      100.98     12.58 o 
   1   8  13        8.28        9.67      1.72 o 
   2   8  13       78.92       83.30      3.41 o 
   3   8  13       25.82       22.62      2.51 o 
   4   8  13      244.48      256.61      8.35 o 
   5   8  13       48.38       46.45      4.59 o 
   6   8  13      102.38      113.02      8.09 o 
   7   8  13       68.03       72.09      7.42 o 
   8   8  13       12.92        9.42      4.01 o 
   9   8  13       62.12       60.99      7.92 o 
  -6   9  13       12.28        4.87      4.34 o 
  -5   9  13       27.49       34.38      5.73 o 
  -4   9  13       16.06       18.33      4.53 o 
  -3   9  13       76.57       74.55      8.23 o 
  -2   9  13        4.92        2.15      2.18 o 
  -1   9  13      180.88      185.90      7.33 o 
   0   9  13        3.39        6.96      5.29 o 
   1   9  13      211.49      206.07      6.35 o 
   2   9  13        1.05       -1.12      2.24 o 
   3   9  13      200.96      220.25     12.13 o 
   4   9  13       11.73        9.99      3.07 o 
   5   9  13      250.35      256.74     12.72 o 
   6   9  13       27.23       26.93      4.25 o 
   7   9  13      187.45      200.84     13.34 o 
   8   9  13       32.51       39.43      7.05 o 
   9   9  13       37.46       42.08      5.08 o 
  -6  10  13        0.89        0.80      4.48 o 
  -5  10  13       22.17       25.95      5.61 o 
  -4  10  13        0.53       -2.62      3.16 o 
  -3  10  13       73.98       74.80      5.09 o 
  -2  10  13        3.60        0.16      2.70 o 
  -1  10  13       78.14       76.76      6.59 o 
   0  10  13       12.47       12.57      2.59 o 
   1  10  13      192.94      225.27      8.53 o 
   2  10  13       25.23       23.88      3.14 o 
   3  10  13      467.46      513.22     11.75 o 
   4  10  13       47.45       52.28      4.97 o 
   5  10  13      235.85      240.14     12.41 o 
   6  10  13       58.59       69.38     10.06 o 
   7  10  13      109.89      115.65      8.54 o 
   8  10  13       19.44       10.30      4.02 o 
   9  10  13       25.53       15.05      5.13 o 
  -5  11  13       11.70       12.98     10.06 o 
  -4  11  13       32.04       16.98     10.28 o 
  -3  11  13       24.30       30.09      5.42 o 
  -2  11  13       70.47       65.73      6.34 o 
  -1  11  13       72.09       72.66     10.88 o 
   0  11  13      134.31      134.10      6.82 o 
   1  11  13      137.20      157.35      8.72 o 
   2  11  13      180.88      186.04      8.71 o 
   3  11  13       64.70       68.10      4.94 o 
   4  11  13      233.32      240.33      9.60 o 
   5  11  13        4.80        8.42      3.10 o 
   6  11  13       68.92       65.80     18.07 o 
   7  11  13        4.08       -0.64      5.91 o 
   8  11  13        5.61        8.40      5.75 o 
   9  11  13        0.20        1.19      4.45 o 
  -5  12  13        9.16       17.56      7.30 o 
  -4  12  13       21.62       14.51      5.18 o 
  -3  12  13       42.05       37.57      6.10 o 
  -2  12  13       58.55       61.98     11.75 o 
  -1  12  13       87.27      111.19      9.21 o 
   0  12  13      233.21      239.01     12.86 o 
   1  12  13       58.37       61.69      4.82 o 
   2  12  13      234.71      254.19      8.34 o 
   3  12  13        0.06        0.12      2.19 o 
   4  12  13       59.37       63.46      5.84 o 
   5  12  13        1.20        2.69      2.93 o 
   6  12  13       29.98       23.65      6.19 o 
   7  12  13        0.81        3.35      6.82 o 
   8  12  13       23.97       13.33     15.21 o 
   9  12  13        2.84        1.57      5.68 o 
  -4  13  13       35.00       25.78      6.00 o 
  -3  13  13        3.60        8.57      5.55 o 
  -2  13  13       92.71       78.09     13.61 o 
  -1  13  13        1.06        6.49      4.36 o 
   0  13  13       40.44       35.13      4.85 o 
   1  13  13       32.79       25.86      6.19 o 
   2  13  13        1.34       -1.57      2.44 o 
   3  13  13       44.87       42.82      7.20 o 
   4  13  13        0.40        6.16      3.27 o 
   5  13  13        8.70       12.42      5.51 o 
   6  13  13        2.95       -2.09      7.36 o 
   7  13  13       16.19       16.05      6.57 o 
   8  13  13        7.36        7.12      5.22 o 
  -4  14  13       20.77       21.30      6.23 o 
  -3  14  13        3.13       -0.79      4.98 o 
  -2  14  13       14.89       21.29      9.69 o 
  -1  14  13       27.26       22.18      5.74 o 
   0  14  13        2.63       -0.30      4.32 o 
   1  14  13       38.07       41.30      6.88 o 
   2  14  13       15.27       19.62      3.64 o 
   3  14  13       45.03       33.52      5.53 o 
   4  14  13       44.67       52.69      8.44 o 
   5  14  13      127.13      136.85     11.72 o 
   6  14  13        0.75        0.69      5.23 o 
   7  14  13      103.85       95.43      9.62 o 
   8  14  13       30.68       37.24      7.60 o 
  -3  15  13       11.21       11.98      5.55 o 
  -2  15  13        0.92       -1.82      3.27 o 
  -1  15  13       17.84       12.42      5.24 o 
   0  15  13        0.21       -0.77      4.54 o 
   1  15  13       57.05       56.70      7.79 o 
   2  15  13        0.59        3.19      3.89 o 
   3  15  13       76.44       79.11     18.08 o 
   4  15  13       47.65       47.37      9.07 o 
   5  15  13       76.52       62.10      8.84 o 
   6  15  13      146.41      178.45     14.28 o 
   7  15  13       33.43       26.41      8.64 o 
  -2  16  13        6.27       10.01      4.46 o 
  -1  16  13       47.94       53.41      8.32 o 
   0  16  13       25.50       21.35      6.41 o 
   1  16  13       77.74       60.70     11.46 o 
   2  16  13      153.74      154.86     11.83 o 
   3  16  13       69.32       63.61      8.56 o 
   4  16  13      313.89      313.49     17.70 o 
   5  16  13       16.92       12.44      5.76 o 
   6  16  13      167.11      176.28     18.10 o 
  -1  17  13        4.80        9.88      5.95 o 
   0  17  13      112.45      124.36     13.06 o 
   1  17  13        0.72       -0.19      5.13 o 
   2  17  13      165.66      183.14     19.71 o 
   3  17  13        1.00        6.43      5.28 o 
   4  17  13      111.42      109.69      9.95 o 
   5  17  13        4.80        5.54      5.30 o 
   1  18  13       20.22       21.99     19.16 o 
   2  18  13       63.09       51.54     11.17 o 
   3  18  13       28.69       35.28      7.08 o 
   4  18  13        3.68       -5.16      7.08 o 
  -1  -6  14       26.10       30.13      4.97 o 
   0  -6  14       28.90       27.11      6.71 o 
   1  -6  14        8.75        5.32      3.54 o 
   2  -6  14       35.06       28.43      4.91 o 
   3  -6  14        3.38       -0.78      3.64 o 
  -2  -5  14       11.98        8.25      3.52 o 
  -1  -5  14        0.04       -1.06      2.90 o 
   0  -5  14       31.82       26.76      4.61 o 
   1  -5  14        1.28       -0.14      2.65 o 
   2  -5  14       17.92        8.86      4.42 o 
   3  -5  14        0.02        4.16      3.38 o 
   4  -5  14       28.61       21.69      5.11 o 
   5  -5  14        0.44        5.39      5.35 o 
  -3  -4  14        6.00        0.95      2.97 o 
  -2  -4  14       62.61       59.50      5.86 o 
  -1  -4  14       13.19        9.47      3.30 o 
   0  -4  14       68.20       72.36     16.96 o 
   1  -4  14       42.66       47.55      8.76 o 
   2  -4  14       72.22       79.21      6.88 o 
   3  -4  14       73.99       84.77      7.30 o 
   4  -4  14       21.74       18.98      4.52 o 
   5  -4  14       62.30       69.21      9.54 o 
   6  -4  14        1.01        1.96      5.04 o 
  -4  -3  14       10.97       10.99      3.72 o 
  -3  -3  14       20.40       18.77      3.99 o 
  -2  -3  14       27.33       22.23      4.02 o 
  -1  -3  14       38.87       31.98      4.27 o 
   0  -3  14       14.91        8.27      4.07 o 
   1  -3  14       66.93       55.86      7.25 o 
   2  -3  14        3.84        2.55      2.69 o 
   3  -3  14       92.28      103.99      7.62 o 
   4  -3  14        0.22       -2.04      2.77 o 
   5  -3  14       50.70       54.43      8.29 o 
   6  -3  14        0.05       -1.61      4.72 o 
  -4  -2  14        0.13        2.01      2.85 o 
  -3  -2  14       88.27       93.91      6.16 o 
  -2  -2  14        9.20        6.75      2.75 o 
  -1  -2  14      140.47      154.18      6.98 o 
   0  -2  14       55.76       54.72      4.68 o 
   1  -2  14      180.12      181.54      7.59 o 
   2  -2  14       52.71       65.65     10.27 o 
   3  -2  14       51.05       45.88      7.17 o 
   4  -2  14       51.16       42.43      5.20 o 
   5  -2  14       30.79       31.32      6.22 o 
   6  -2  14       16.84       17.15      5.99 o 
   7  -2  14        8.55        7.93      5.53 o 
  -5  -1  14       24.67       20.95      5.10 o 
  -4  -1  14       20.15       16.37      4.44 o 
  -3  -1  14       31.40       29.52      3.88 o 
  -2  -1  14       39.92       42.54      6.27 o 
  -1  -1  14       32.94       35.49      3.55 o 
   0  -1  14       33.43       28.61      3.30 o 
   1  -1  14       25.15       23.69      3.21 o 
   2  -1  14       35.62       38.32      4.17 o 
   3  -1  14       19.77       20.21      3.68 o 
   4  -1  14        9.92        4.07      2.93 o 
   5  -1  14       11.28        5.13      4.03 o 
   6  -1  14        4.60        0.88      3.95 o 
   7  -1  14        4.00        2.65      4.50 o 
   8  -1  14       16.98       13.00      6.12 o 
  -5   0  14        1.36       -0.49      3.50 o 
  -4   0  14       54.39       64.24      6.50 o 
  -3   0  14        2.03        1.06      4.43 o 
  -2   0  14      102.08      101.26     12.70 o 
  -1   0  14        1.97        2.18      4.12 o 
   0   0  14       66.18       70.76     10.18 o 
   1   0  14       15.35       14.59      2.43 o 
   2   0  14       31.21       31.17      3.45 o 
   3   0  14       23.45       24.40      4.35 o 
   4   0  14       36.89       35.99      5.55 o 
   5   0  14       24.57       30.16      5.56 o 
   6   0  14       12.37       13.37      5.12 o 
   7   0  14       27.38       38.86      6.16 o 
   8   0  14        4.84       -1.35      4.66 o 
  -5   1  14        2.29        2.57      3.80 o 
  -4   1  14       13.60       15.79      4.04 o 
  -3   1  14        0.26        0.96      2.64 o 
  -2   1  14       14.64        9.31      2.16 o 
  -1   1  14        2.57        3.73      4.18 o 
   0   1  14       21.68       23.75      6.13 o 
   1   1  14       23.10       26.36      6.16 o 
   2   1  14       39.16       42.92      3.67 o 
   3   1  14       10.94       11.77      2.74 o 
   4   1  14       17.14       19.26      4.12 o 
   5   1  14       49.78       49.24      6.43 o 
   6   1  14       19.69       14.15      6.42 o 
   7   1  14       35.82       33.37      8.03 o 
   8   1  14        0.41       -1.86      4.33 o 
  -6   2  14        1.29        0.10      3.85 o 
  -5   2  14       12.31       14.34      8.13 o 
  -4   2  14        3.88        9.46      5.50 o 
  -3   2  14       49.98       49.31      6.91 o 
  -2   2  14        1.91       -2.50      6.25 o 
  -1   2  14       97.40       94.56     10.79 o 
   0   2  14        2.49        0.98      3.64 o 
   1   2  14      131.58      128.21     12.30 o 
   2   2  14       12.07       15.35      2.72 o 
   3   2  14      154.00      173.20      6.82 o 
   4   2  14       31.21       33.27      4.88 o 
   5   2  14       59.81       59.94      8.45 o 
   6   2  14       28.51       30.58      5.05 o 
   7   2  14       13.81       14.73      4.61 o 
   8   2  14       18.93       17.72      5.41 o 
   9   2  14        2.59        1.87      5.30 o 
  -6   3  14        1.87       -0.38      3.46 o 
  -5   3  14       18.64       19.68      5.61 o 
  -4   3  14        4.62        5.01      3.11 o 
  -3   3  14       43.74       60.90      4.66 o 
  -2   3  14        2.91       -0.53      5.89 o 
  -1   3  14      130.82      166.45     13.42 o 
   0   3  14        2.83        2.45      3.19 o 
   1   3  14      132.83      128.38      7.96 o 
   2   3  14       10.93       18.95      2.41 o 
   3   3  14      155.98      169.34      7.67 o 
   4   3  14       47.87       64.80      5.43 o 
   5   3  14       84.90       78.03      6.44 o 
   6   3  14       37.37       38.99      5.49 o 
   7   3  14        3.85        8.83      6.78 o 
   8   3  14       20.81       15.27      7.73 o 
   9   3  14        2.26        4.20      5.24 o 
  -6   4  14        3.13        1.13      5.57 o 
  -5   4  14       24.54       34.73      6.84 o 
  -4   4  14       34.70       33.76      4.52 o 
  -3   4  14       40.80       42.83      4.22 o 
  -2   4  14       72.44       71.46      5.14 o 
  -1   4  14       54.58       65.16     10.47 o 
   0   4  14      141.11      173.37     17.56 o 
   1   4  14       41.10       46.27      4.65 o 
   2   4  14      251.31      258.44      5.74 o 
   3   4  14        0.39        2.01      1.79 o 
   4   4  14      147.77      149.62      8.53 o 
   5   4  14       35.38       28.57      4.47 o 
   6   4  14      120.51      134.41     10.93 o 
   7   4  14       24.30       14.59      6.63 o 
   8   4  14       27.46       21.13      5.40 o 
   9   4  14       12.15       16.77      6.95 o 
  -6   5  14       10.73        4.80      4.38 o 
  -5   5  14       14.71       18.07      4.40 o 
  -4   5  14       47.41       47.43      5.72 o 
  -3   5  14       33.24       32.33      9.17 o 
  -2   5  14      131.77      142.98     15.22 o 
  -1   5  14       33.96       23.02      7.70 o 
   0   5  14      287.44      324.13     19.41 o 
   1   5  14        2.37        4.76      3.13 o 
   2   5  14      474.85      499.74      9.72 o 
   3   5  14       72.61       79.79      4.09 o 
   4   5  14      238.19      252.55      9.73 o 
   5   5  14       72.49       76.04      5.35 o 
   6   5  14       76.62       76.37      5.92 o 
   7   5  14       36.86       36.42      5.01 o 
   8   5  14       40.20       35.02      6.18 o 
   9   5  14       35.97       37.63      8.05 o 
  -6   6  14       23.56       21.94      5.19 o 
  -5   6  14        1.56        0.93      3.37 o 
  -4   6  14       74.59       73.26      6.44 o 
  -3   6  14       15.49       14.44      3.38 o 
  -2   6  14      139.07      170.64     17.06 o 
  -1   6  14      200.79      220.89     16.37 o 
   0   6  14      160.96      174.54     14.30 o 
   1   6  14      334.36      337.05      7.43 o 
   2   6  14       12.56       15.29      2.32 o 
   3   6  14      289.53      319.13      7.93 o 
   4   6  14        1.19        4.45      3.52 o 
   5   6  14      216.43      240.20      8.35 o 
   6   6  14        0.37        0.24      2.70 o 
   7   6  14       80.70       77.64      6.78 o 
   8   6  14        4.29        4.29      3.98 o 
   9   6  14       42.35       51.95      7.40 o 
  -6   7  14       21.09       19.73      5.22 o 
  -5   7  14       26.42       31.01      8.72 o 
  -4   7  14       45.90       42.94      5.44 o 
  -3   7  14      130.47      141.47      7.60 o 
  -2   7  14       35.44       34.33      9.55 o 
  -1   7  14      326.46      409.59     22.48 o 
   0   7  14        3.59        3.87      6.27 o 
   1   7  14      433.37      476.69     11.97 o 
   2   7  14        0.04        0.93      2.26 o 
   3   7  14      339.30      386.65      7.35 o 
   4   7  14        0.15       -1.62      1.62 o 
   5   7  14      248.39      267.83     17.91 o 
   6   7  14       30.09       36.83      4.61 o 
   7   7  14      167.78      181.81      8.89 o 
   8   7  14       59.07       64.54      6.65 o 
   9   7  14       26.09       20.60      5.76 o 
  -5   8  14       53.59       47.60      6.45 o 
  -4   8  14        7.11        0.37      3.50 o 
  -3   8  14      143.69      151.70     14.64 o 
  -2   8  14       43.47       37.91      9.74 o 
  -1   8  14      138.03      171.12     17.20 o 
   0   8  14       58.87       61.87     10.70 o 
   1   8  14       69.69       78.70      6.41 o 
   2   8  14      139.13      149.94      5.78 o 
   3   8  14       90.89       89.47      5.16 o 
   4   8  14      229.57      235.02      8.01 o 
   5   8  14       14.03        6.97      3.80 o 
   6   8  14      170.33      167.84      8.18 o 
   7   8  14        0.66        7.41      3.66 o 
   8   8  14       73.09       66.90      6.66 o 
   9   8  14        0.16        0.91      7.42 o 
  -5   9  14       35.71       49.56      6.83 o 
  -4   9  14       26.59       19.83      4.74 o 
  -3   9  14       49.03       63.49     18.18 o 
  -2   9  14       72.27       75.90     12.50 o 
  -1   9  14       29.52       29.81      8.59 o 
   0   9  14      223.30      236.05     11.85 o 
   1   9  14       40.06       36.15      5.00 o 
   2   9  14      290.67      319.71      8.24 o 
   3   9  14        8.65        7.64      2.36 o 
   4   9  14      363.11      383.85      9.14 o 
   5   9  14        1.45        0.30      2.46 o 
   6   9  14      209.85      203.23      8.54 o 
   7   9  14        1.04        1.26      5.94 o 
   8   9  14       53.49       62.69     13.88 o 
   9   9  14        0.13       -0.56      4.60 o 
  -5  10  14        0.16        1.40      7.61 o 
  -4  10  14       36.83       36.52      5.89 o 
  -3  10  14        2.56        1.21      3.49 o 
  -2  10  14       55.06       49.72      4.59 o 
  -1  10  14       10.93       10.19      2.61 o 
   0  10  14      100.67      114.30     10.63 o 
   1  10  14       32.67       36.65      3.39 o 
   2  10  14      123.80      112.48      5.43 o 
   3  10  14       54.12       53.32      4.35 o 
   4  10  14       63.98       65.72     13.33 o 
   5  10  14       12.33        9.91      2.73 o 
   6  10  14       41.82       43.83      5.34 o 
   7  10  14        2.65        0.79      3.68 o 
   8  10  14       18.49       20.74      5.99 o 
   9  10  14        0.39       -2.94      3.82 o 
  -5  11  14        2.33        1.78      5.16 o 
  -4  11  14       17.69       19.07      5.46 o 
  -3  11  14       16.50       20.26      5.42 o 
  -2  11  14       55.12       70.99     12.06 o 
  -1  11  14       39.19       40.32      6.80 o 
   0  11  14      122.68      124.04     12.71 o 
   1  11  14       64.98       70.04      4.76 o 
   2  11  14      115.64       97.57      5.37 o 
   3  11  14      102.26      101.46      5.97 o 
   4  11  14       61.17       53.66      5.30 o 
   5  11  14       25.97       20.15      6.78 o 
   6  11  14        9.43        9.28      5.21 o 
   7  11  14       17.10       16.09      7.14 o 
   8  11  14        1.94        2.43      7.92 o 
  -4  12  14        5.11       10.75      5.00 o 
  -3  12  14       17.24        9.13      4.58 o 
  -2  12  14       19.25       22.45      8.92 o 
  -1  12  14       35.67       29.63      5.99 o 
   0  12  14        6.93        7.00      2.78 o 
   1  12  14       33.74       32.96      4.15 o 
   2  12  14        0.14        3.08      2.40 o 
   3  12  14        3.48        0.96      2.36 o 
   4  12  14        2.08       -2.33      2.33 o 
   5  12  14       12.52       14.40      5.25 o 
   6  12  14        4.53       -3.42      3.97 o 
   7  12  14       17.62       16.99      6.09 o 
   8  12  14        1.21       -2.49      7.19 o 
  -4  13  14        1.41        2.41      4.55 o 
  -3  13  14       29.38       26.77      5.82 o 
  -2  13  14        0.13       -3.38      7.26 o 
  -1  13  14       33.99       32.56      6.68 o 
   0  13  14       17.63       13.41      5.12 o 
   1  13  14       32.77       28.89      6.15 o 
   2  13  14       42.45       34.82      7.01 o 
   3  13  14       36.07       35.36      5.53 o 
   4  13  14       35.83       37.16      6.85 o 
   5  13  14       55.68       42.22      7.16 o 
   6  13  14       56.80       61.94     19.97 o 
   7  13  14       34.61       41.13     10.56 o 
   8  13  14       60.00       75.13     13.70 o 
  -3  14  14        2.27       10.20      5.05 o 
  -2  14  14       19.57       14.16      5.83 o 
  -1  14  14        0.58       -4.21      4.80 o 
   0  14  14       27.64       22.89      5.94 o 
   1  14  14        5.28        1.12      4.12 o 
   2  14  14       39.86       33.04      5.46 o 
   3  14  14       18.10       24.58      5.10 o 
   4  14  14      100.65      111.90     15.76 o 
   5  14  14       14.87       16.59      8.51 o 
   6  14  14       63.41       63.70      9.22 o 
   7  14  14        1.22       13.80      9.26 o 
  -2  15  14       39.82       36.55      5.54 o 
  -1  15  14        0.88        1.72      4.84 o 
   0  15  14       78.80       60.02     15.77 o 
   1  15  14        0.21       -0.78      4.50 o 
   2  15  14      124.97      123.90      9.22 o 
   3  15  14        1.07        4.14      4.36 o 
   4  15  14      127.39      126.05     11.51 o 
   5  15  14       28.65       22.72      6.71 o 
   6  15  14       86.38       68.10     13.07 o 
   7  15  14       43.81       52.61     14.91 o 
  -2  16  14       12.95       11.58      6.95 o 
  -1  16  14        0.81       -1.40      4.47 o 
   0  16  14       27.19       32.64      8.03 o 
   1  16  14        6.96        3.07      5.01 o 
   2  16  14       49.62       40.41      7.48 o 
   3  16  14       34.99       36.01      7.44 o 
   4  16  14       46.80       54.33     17.51 o 
   5  16  14       45.90       45.22     10.92 o 
   6  16  14       34.69        9.93      8.41 o 
   0  17  14       12.44       16.63      6.29 o 
   1  17  14       56.02       61.92     11.08 o 
   2  17  14        8.75        3.66      5.34 o 
   3  17  14       89.92      106.29     15.13 o 
   4  17  14        0.60        1.21      7.27 o 
   5  17  14       57.49       50.17     11.12 o 
   0  -5  15        0.04       -1.48      3.49 o 
   1  -5  15       37.25       28.03      4.75 o 
   2  -5  15        1.56        2.65      3.63 o 
   3  -5  15       29.94       35.64      6.62 o 
  -2  -4  15        0.48       -2.65      3.03 o 
  -1  -4  15       23.31       20.42      6.23 o 
   0  -4  15        7.58        6.23      3.16 o 
   1  -4  15       39.87       27.15      4.69 o 
   2  -4  15        7.61        6.65      3.24 o 
   3  -4  15       21.81       19.74      4.47 o 
   4  -4  15       13.58       12.26      4.27 o 
  -3  -3  15        1.81       -0.66      3.47 o 
  -2  -3  15       35.33       33.74      4.64 o 
  -1  -3  15        1.88        4.14      2.63 o 
   0  -3  15       35.64       34.67      4.36 o 
   1  -3  15        0.03        0.52      3.15 o 
   2  -3  15       57.05       55.54      5.82 o 
   3  -3  15        6.25        1.46      2.98 o 
   4  -3  15       44.44       44.35      5.94 o 
   5  -3  15        3.60       10.59      5.35 o 
  -3  -2  15        0.06        0.25      2.70 o 
  -2  -2  15       28.16       20.69      3.60 o 
  -1  -2  15        0.42       -1.94      2.15 o 
   0  -2  15       59.35       56.04      5.41 o 
   1  -2  15        6.80        4.65      2.56 o 
   2  -2  15       44.66       36.77      4.62 o 
   3  -2  15       10.32        9.59      3.33 o 
   4  -2  15       21.19       28.16      4.52 o 
   5  -2  15        4.48       -0.14      3.99 o 
   6  -2  15       11.02       10.97      5.47 o 
  -4  -1  15        7.09       10.46      3.89 o 
  -3  -1  15       25.27       16.23      3.42 o 
  -2  -1  15       11.35        7.12      3.13 o 
  -1  -1  15       46.60       48.74     11.69 o 
   0  -1  15        0.57        2.32      2.19 o 
   1  -1  15       67.76       71.44      5.24 o 
   2  -1  15        4.51        5.98      4.20 o 
   3  -1  15        4.87        0.24      2.52 o 
   4  -1  15        1.63        1.96      4.92 o 
   5  -1  15        1.58        1.65      3.48 o 
   6  -1  15        1.22       -1.14      4.06 o 
   7  -1  15        9.32        9.50      5.38 o 
  -4   0  15        2.25        5.15      3.15 o 
  -3   0  15       31.06       26.06      4.35 o 
  -2   0  15        0.65       -1.99      1.99 o 
  -1   0  15       29.82       22.07      3.34 o 
   0   0  15        0.91        3.49      3.01 o 
   1   0  15        6.74        4.19      2.14 o 
   2   0  15        1.88       -2.01      2.01 o 
   3   0  15       20.08       17.96      6.19 o 
   4   0  15        6.57        8.45      3.72 o 
   5   0  15       53.25       41.10      6.30 o 
   6   0  15        1.75       -1.60      3.94 o 
   7   0  15       34.99       34.68      7.54 o 
  -4   1  15       11.67        6.51      3.60 o 
  -3   1  15        1.39        0.57      2.76 o 
  -2   1  15       23.65       25.00      3.28 o 
  -1   1  15        0.86       -3.59      3.59 o 
   0   1  15        4.42        6.58      4.87 o 
   1   1  15        2.55       -2.01      3.59 o 
   2   1  15        0.89        0.90      2.00 o 
   3   1  15       21.89       24.21      3.81 o 
   4   1  15       22.49       14.33      4.00 o 
   5   1  15       16.73       13.36      4.31 o 
   6   1  15       35.61       33.68     10.39 o 
   7   1  15        0.27       -3.89      3.89 o 
   8   1  15        7.94        2.06      4.76 o 
  -5   2  15        0.75        1.30      3.65 o 
  -4   2  15        6.12        3.68      3.34 o 
  -3   2  15        2.49       -1.69      2.26 o 
  -2   2  15        4.13        4.37      2.11 o 
   0   2  15       18.62       10.78      5.01 o 
   1   2  15       47.07       56.52      8.86 o 
   2   2  15      169.08      157.85     14.25 o 
   3   2  15       26.94       27.50      3.86 o 
   4   2  15      141.69      129.64      7.86 o 
   5   2  15        0.56        1.05      5.32 o 
   6   2  15       70.06       72.60     12.19 o 
   7   2  15        5.82        5.11      4.32 o 
   8   2  15       17.40       18.85      6.56 o 
  -5   3  15        0.57       -0.79      3.72 o 
  -4   3  15        3.29       -0.21      2.77 o 
  -3   3  15        0.12        1.31      2.44 o 
  -2   3  15       25.01       23.28      8.28 o 
   1   3  15       12.97       12.52      5.48 o 
   2   3  15      101.75      100.04      4.66 o 
   3   3  15       86.26       93.00      5.44 o 
   4   3  15       21.47       16.60      3.51 o 
   5   3  15       41.58       36.25      5.06 o 
   6   3  15        2.19        4.00      3.21 o 
   7   3  15        3.65        3.74      3.69 o 
   8   3  15        2.08       -4.27      4.27 o 
  -5   4  15        0.90       -0.57      5.14 o 
  -4   4  15       33.45       25.98      4.23 o 
  -3   4  15        6.21        2.92      2.66 o 
  -2   4  15       88.78       88.14      4.60 o 
  -1   4  15      116.39      154.52     15.42 o 
   0   4  15      118.28      131.13     21.69 o 
   1   4  15      256.10      261.79      9.80 o 
   2   4  15       42.67       38.93      3.36 o 
   3   4  15      156.19      157.16      6.81 o 
   4   4  15        2.45        1.14      2.47 o 
   5   4  15      112.75      127.99     15.99 o 
   6   4  15        1.62        2.74      3.37 o 
   7   4  15       60.34       60.01      6.98 o 
   8   4  15        0.51        0.27      4.71 o 
  -5   5  15       18.62       15.89      5.88 o 
  -4   5  15        3.72        3.36      3.21 o 
  -3   5  15       84.08       93.05     12.30 o 
  -2   5  15        0.92       -2.12      2.12 o 
  -1   5  15      139.48      174.92     16.90 o 
   0   5  15        8.57       14.76      4.75 o 
   1   5  15       78.60       92.14      7.02 o 
   2   5  15       49.12       51.35      3.37 o 
   3   5  15       55.01       53.56      4.54 o 
   4   5  15        2.30        1.75      2.22 o 
   5   5  15       59.97       65.42      5.24 o 
   6   5  15        4.11        5.67      3.70 o 
   7   5  15       79.87       72.29      7.52 o 
   8   5  15       16.15       16.13      6.15 o 
   9   5  15       24.27       12.48      6.30 o 
  -5   6  15       37.10       42.00      5.56 o 
  -4   6  15        7.34        7.35      3.51 o 
  -3   6  15       68.30       65.48      5.68 o 
  -2   6  15       53.95       48.52     11.32 o 
  -1   6  15       76.28       86.82     12.88 o 
   0   6  15       72.47       82.31     13.16 o 
   1   6  15       89.04       95.97      4.00 o 
   2   6  15       63.15       69.94      6.08 o 
   3   6  15      170.18      182.00      6.08 o 
   4   6  15      109.71      105.11      6.55 o 
   5   6  15      136.78      140.96     10.20 o 
   6   6  15      127.82      133.10      7.40 o 
   7   6  15       31.95       32.12      5.01 o 
   8   6  15       91.42       92.70     10.83 o 
   9   6  15        0.09        1.70      5.25 o 
  -5   7  15        1.81        0.20      5.63 o 
  -4   7  15       25.57       16.87      4.24 o 
  -3   7  15        3.63        5.94      3.25 o 
  -2   7  15       19.80       20.31      9.22 o 
  -1   7  15        4.49       11.25      7.78 o 
   0   7  15       30.06       29.88      5.89 o 
   1   7  15       47.11       63.99      6.22 o 
   2   7  15       59.74       61.18      7.39 o 
   3   7  15       73.78       78.60      6.72 o 
   4   7  15      130.85      137.77      4.85 o 
   5   7  15        0.13        0.34      2.61 o 
   6   7  15      105.91      103.01      7.89 o 
   7   7  15       13.32       13.78      4.21 o 
   8   7  15       11.15        8.43      4.47 o 
   9   7  15       11.46        8.98      5.32 o 
  -5   8  15        0.00        2.80      5.17 o 
  -4   8  15       15.20       16.16      4.44 o 
  -3   8  15        0.50        1.02      3.13 o 
  -2   8  15       40.09       53.76     11.15 o 
  -1   8  15        8.25       11.60      8.00 o 
   0   8  15      125.64      119.16     13.27 o 
   1   8  15        0.89       -2.84      2.84 o 
   2   8  15      181.03      176.56      7.46 o 
   3   8  15       64.09       61.98      6.36 o 
   4   8  15       88.17       85.65      6.41 o 
   5   8  15      106.15      114.79      6.98 o 
   6   8  15        4.46       -1.59      2.89 o 
   7   8  15       99.96      107.47      7.71 o 
   8   8  15        0.68        3.27      4.42 o 
   9   8  15       28.77       21.16      5.86 o 
  -5   9  15        0.22        0.01      3.95 o 
  -4   9  15        4.75        7.62      4.04 o 
  -3   9  15        1.32        1.41      6.98 o 
  -2   9  15       13.42        9.86      8.56 o 
  -1   9  15        1.73        8.01      7.76 o 
   0   9  15       26.02       25.02      8.09 o 
   1   9  15       26.00       21.56      4.62 o 
   2   9  15        1.20        1.80      3.37 o 
   3   9  15      105.72      110.41      4.24 o 
   4   9  15       13.74        8.23      2.31 o 
   5   9  15       49.46       48.99      4.10 o 
   6   9  15        6.66        7.59      3.47 o 
   7   9  15        6.15        7.89      3.87 o 
   8   9  15        0.12        3.54      4.43 o 
  -4  10  15        0.89       -0.85      3.68 o 
  -3  10  15       16.03       13.87      4.40 o 
  -2  10  15        0.24       -2.41      7.60 o 
  -1  10  15       75.39       82.65     13.71 o 
   0  10  15       27.63       23.46      5.61 o 
   1  10  15      154.52      154.52     13.41 o 
   2  10  15       81.31       85.50      5.61 o 
   3  10  15       61.32       53.73      4.41 o 
   4  10  15       69.02       72.95      5.83 o 
   5  10  15        5.19        0.00      3.16 o 
   6  10  15       46.93       50.22      5.50 o 
   7  10  15        0.37        5.64      3.52 o 
   8  10  15        5.42        7.27      4.73 o 
  -4  11  15        4.16        4.49      4.42 o 
  -3  11  15       23.73       26.75      5.27 o 
  -2  11  15       28.41       22.61      9.47 o 
  -1  11  15       32.22       26.21      9.76 o 
   0  11  15       86.02      100.26      5.56 o 
   1  11  15        2.49        3.47      2.38 o 
   2  11  15       86.35       90.93      5.16 o 
   3  11  15       11.03        8.25      2.82 o 
   4  11  15       13.42        7.55      4.89 o 
   5  11  15        2.22        5.33      5.15 o 
   6  11  15        1.07        6.61      5.41 o 
   7  11  15        0.65       -3.58      5.28 o 
   8  11  15        3.74        7.06      7.82 o 
  -4  12  15       42.42       50.69     10.54 o 
  -3  12  15        2.17       -0.84      6.66 o 
  -2  12  15      118.27      120.31     15.81 o 
  -1  12  15       13.72        4.83      8.81 o 
   0  12  15      116.69       90.84      9.36 o 
   1  12  15       44.63       49.46      7.38 o 
   2  12  15       25.18       26.55      4.98 o 
   3  12  15       54.38       53.28     10.54 o 
   4  12  15       15.03        9.46      5.19 o 
   5  12  15       41.25       30.22     15.75 o 
   6  12  15       14.67       15.58      6.10 o 
   7  12  15       24.07       14.83      8.61 o 
   8  12  15       14.04        6.44      9.07 o 
  -3  13  15       20.37       22.87      5.84 o 
  -2  13  15       22.81       25.34      9.94 o 
  -1  13  15       45.40       44.82      7.68 o 
   0  13  15        2.02        0.10      3.83 o 
   1  13  15       51.66       48.86      7.59 o 
   2  13  15        6.21        1.46      3.46 o 
   3  13  15       36.03       25.43      4.91 o 
   4  13  15       31.57       43.79      7.13 o 
   5  13  15       58.28       60.03     17.50 o 
   6  13  15       13.53       13.61      5.94 o 
   7  13  15       46.34       49.60     11.42 o 
  -2  14  15        0.14       -2.72      4.67 o 
  -1  14  15       66.93       62.44      8.81 o 
   0  14  15        0.40        2.76      4.72 o 
   1  14  15      114.65      115.07     14.97 o 
   2  14  15        0.12       -0.60      4.06 o 
   3  14  15      165.59      172.26     10.72 o 
   4  14  15        8.91       13.67      8.38 o 
   5  14  15       93.94      113.25     11.29 o 
   6  14  15       21.72       15.98      7.35 o 
   7  14  15       32.81       18.58      8.39 o 
  -2  15  15        2.25        0.44      4.28 o 
  -1  15  15       49.58       48.57      8.02 o 
   0  15  15        6.79        9.56      5.28 o 
   1  15  15       88.73       85.91     19.26 o 
   2  15  15       22.72       24.62      6.65 o 
   3  15  15       57.68       64.73      7.40 o 
   4  15  15       58.54       66.46     23.93 o 
   5  15  15       19.53       17.42      8.70 o 
   6  15  15       28.45       13.16      8.91 o 
  -1  16  15       18.17       18.46      6.64 o 
   0  16  15       52.37       51.09      8.27 o 
   1  16  15        5.30        2.07      5.04 o 
   2  16  15       80.80       76.89      9.56 o 
   3  16  15        0.11        9.71      5.86 o 
   4  16  15       62.97       67.80     12.83 o 
   5  16  15        0.15        4.27      7.09 o 
   1  17  15        0.62       -0.40      5.02 o 
   2  17  15       49.11       55.53      9.94 o 
   3  17  15        3.53        2.30      6.56 o 
  -1  -3  16       41.00       37.70      5.75 o 
   0  -3  16       10.36       11.78      3.83 o 
   1  -3  16       67.27       70.85      6.34 o 
   2  -3  16        0.53        0.36      2.90 o 
   3  -3  16       44.61       40.75      5.47 o 
   4  -3  16        0.16        6.57      4.36 o 
  -2  -2  16        0.97        1.09      3.13 o 
  -1  -2  16       24.66       14.80      3.96 o 
   0  -2  16        3.41       -0.92      2.48 o 
   1  -2  16       18.10       11.54      3.43 o 
   2  -2  16        1.37       -0.24      2.75 o 
   3  -2  16       10.91        4.59      3.35 o 
   4  -2  16        4.27        0.79      3.82 o 
   5  -2  16       16.22       13.71      5.07 o 
  -2  -1  16        6.75        2.64      2.56 o 
  -1  -1  16       26.66       26.82      3.71 o 
   0  -1  16       13.76       13.36      3.42 o 
   1  -1  16       33.23       36.67      4.25 o 
   2  -1  16       18.50       16.74      3.47 o 
   3  -1  16       34.70       23.80      5.74 o 
   4  -1  16       29.98       33.07      5.84 o 
   5  -1  16        7.63        5.01      4.34 o 
   6  -1  16       25.71       25.85      6.79 o 
  -3   0  16        2.15        3.24      2.90 o 
  -2   0  16       10.62        8.89      3.04 o 
  -1   0  16        8.33       12.47      3.77 o 
   0   0  16        6.37        5.08      5.76 o 
   1   0  16        2.08        3.57      2.25 o 
   2   0  16       14.28       11.38      3.05 o 
   3   0  16        0.85        0.56      2.57 o 
   4   0  16        7.86        4.27      3.65 o 
   5   0  16        0.78       -2.29      3.64 o 
   6   0  16        0.94        1.48      4.46 o 
  -3   1  16        0.53        0.07      2.68 o 
  -2   1  16       22.84       22.76      3.39 o 
   0   1  16       25.95       21.67      7.00 o 
   1   1  16        8.77        8.50      5.13 o 
   2   1  16       14.28       10.38      5.17 o 
   3   1  16       10.56       13.72      3.11 o 
   4   1  16        0.27        3.69      3.32 o 
   5   1  16        9.27        9.07      4.05 o 
   6   1  16        1.16        1.92      4.19 o 
   7   1  16        1.36        1.96      4.90 o 
  -4   2  16        1.38        2.94      3.34 o 
  -3   2  16        9.48        9.11      3.17 o 
   1   2  16        2.17       -3.50      3.50 o 
   2   2  16        5.65        2.76      2.12 o 
   3   2  16        0.91        4.46      2.42 o 
   4   2  16        0.73        1.79      3.01 o 
   5   2  16        1.97        1.56      3.14 o 
   6   2  16        0.10        0.94      3.78 o 
   7   2  16        4.59        6.81      5.06 o 
  -4   3  16       11.54        9.95      3.90 o 
  -3   3  16        9.02        6.80      3.10 o 
   1   3  16       14.64        8.55      8.02 o 
   2   3  16       73.69       81.58      4.25 o 
   3   3  16       19.78       16.47      7.38 o 
   4   3  16       37.56       27.85      5.33 o 
   5   3  16       16.43        8.96      7.43 o 
   6   3  16       19.81       20.73      4.70 o 
   7   3  16        5.42        4.56      4.80 o 
  -4   4  16       24.03       26.55      9.62 o 
  -3   4  16        0.30       -2.18      4.33 o 
  -2   4  16       43.17       42.45     10.41 o 
  -1   4  16        0.41       12.27      8.27 o 
   1   4  16        0.68        4.14      7.26 o 
   2   4  16       61.40       66.26      4.16 o 
   3   4  16        0.16       -0.63      2.22 o 
   4   4  16       30.56       29.03      7.50 o 
   5   4  16        0.81        1.86      3.09 o 
   6   4  16       14.62       14.05      4.45 o 
   7   4  16        1.70        2.63      4.51 o 
   8   4  16        5.99       -4.17      4.17 o 
  -4   5  16       54.21       52.75      5.51 o 
  -3   5  16        1.78        4.36      9.40 o 
  -2   5  16      117.26      130.45      6.06 o 
  -1   5  16       20.43       22.06      8.69 o 
   0   5  16      122.71      125.41     10.32 o 
   1   5  16       72.34       87.81      7.21 o 
   2   5  16       64.50       55.37      6.37 o 
   3   5  16       44.42       52.41      4.79 o 
   4   5  16       24.33       15.18      3.68 o 
   5   5  16       35.77       30.75      4.93 o 
   6   5  16       14.54       11.56      4.21 o 
   7   5  16       13.19        8.40      5.22 o 
   8   5  16        5.85        4.51      5.47 o 
  -4   6  16       28.05       16.94      6.85 o 
  -3   6  16       24.38       27.60      4.25 o 
  -2   6  16       16.74       17.38      3.28 o 
  -1   6  16       52.48       46.67     10.91 o 
   0   6  16        5.08        9.41      4.62 o 
   1   6  16       29.67       25.68      5.19 o 
   2   6  16        0.86        3.07      2.63 o 
   3   6  16       27.97       23.00      6.21 o 
   4   6  16       14.41       15.81      3.29 o 
   5   6  16        8.38        7.31      3.06 o 
   6   6  16       13.93       15.25      4.45 o 
   7   6  16        4.68        0.45      4.48 o 
   8   6  16        0.71        1.35      5.04 o 
  -4   7  16        0.48        2.18      8.03 o 
  -3   7  16       43.44       52.13      5.47 o 
  -2   7  16        4.99        4.19      7.40 o 
  -1   7  16       48.56       50.13     11.77 o 
   0   7  16        2.21        0.37      4.10 o 
   1   7  16       45.83       49.13     10.29 o 
   2   7  16        0.15        2.39      2.25 o 
   3   7  16       49.61       44.28      6.31 o 
   4   7  16       10.09        8.12      2.78 o 
   5   7  16       24.35       16.07      3.43 o 
   6   7  16       23.95       22.40      4.37 o 
   7   7  16       10.65        5.07      4.22 o 
   8   7  16       14.66       16.80      6.40 o 
  -4   8  16        4.67        7.77      3.89 o 
  -3   8  16        4.57        6.11      4.09 o 
  -2   8  16        0.07        6.95      8.37 o 
  -1   8  16        6.23        0.46      7.42 o 
   0   8  16        0.52       -0.44      4.27 o 
   1   8  16       20.49       18.70      5.49 o 
   2   8  16        8.18        3.16      2.29 o 
   3   8  16       40.25       40.70      3.96 o 
   4   8  16       21.00       25.38      7.05 o 
   5   8  16       18.59        4.98      5.76 o 
   6   8  16       47.27       55.50      5.80 o 
   7   8  16        7.96        6.44      4.23 o 
   8   8  16       29.68       26.18      5.74 o 
  -4   9  16        3.36        1.42      7.30 o 
  -3   9  16        0.80       -2.38      3.20 o 
  -2   9  16        7.01       17.06      9.59 o 
  -1   9  16        8.21        6.81      7.74 o 
   0   9  16       47.99       45.01      7.29 o 
   1   9  16       11.41        4.77     10.96 o 
   2   9  16      111.88      116.07     15.01 o 
   3   9  16        0.66       -1.57      3.75 o 
   4   9  16      142.93      147.81      5.44 o 
   5   9  16        0.59        3.47      3.10 o 
   6   9  16      105.27      103.14     13.28 o 
   7   9  16        5.27        1.72      3.90 o 
   8   9  16       43.52       35.61      8.35 o 
  -4  10  16        3.11        7.03      4.74 o 
  -3  10  16        3.45        5.46      3.77 o 
  -2  10  16       26.67       17.85      9.82 o 
  -1  10  16        0.89        3.85      8.14 o 
   0  10  16      111.41       94.17      9.71 o 
   1  10  16        0.37       -0.86      4.16 o 
   2  10  16      178.18      185.34     19.34 o 
   3  10  16        4.52        7.55      4.15 o 
   4  10  16      154.23      176.69     12.71 o 
   5  10  16       16.33       12.13      5.80 o 
   6  10  16       69.50       57.24      7.34 o 
   7  10  16       14.96       21.53      5.31 o 
   8  10  16       17.20       15.94      6.72 o 
  -3  11  16       10.96        7.85      7.98 o 
  -2  11  16       67.96       73.95     14.36 o 
  -1  11  16       40.94       29.13      6.53 o 
   0  11  16       68.62       77.26      9.14 o 
   1  11  16       77.26       49.73      7.63 o 
   2  11  16       33.69       20.41      5.20 o 
   3  11  16       78.66       75.21      7.96 o 
   4  11  16       17.73       12.91      5.27 o 
   5  11  16       60.96       54.49     10.04 o 
   6  11  16        0.17       -4.55      4.55 o 
   7  11  16       36.72       29.91     10.01 o 
  -3  12  16       35.88       39.68      9.56 o 
  -2  12  16        9.48        6.38      8.93 o 
  -1  12  16       60.59       54.61     14.24 o 
   0  12  16        3.35        6.03      6.44 o 
   1  12  16       73.77       88.40      9.62 o 
   2  12  16        0.85        2.42      4.09 o 
   3  12  16       68.19       78.82     10.60 o 
   4  12  16        0.81        3.10      4.47 o 
   5  12  16       52.59       35.47      7.26 o 
   6  12  16        1.00       -2.41      6.12 o 
   7  12  16       26.76       24.59     10.08 o 
  -2  13  16       13.82       11.73      5.47 o 
  -1  13  16       20.43       29.61     12.61 o 
   0  13  16       26.99       22.51      6.11 o 
   1  13  16       19.33       15.88      8.78 o 
   2  13  16       30.74       36.97      6.92 o 
   3  13  16        8.37        1.50      3.46 o 
   4  13  16       47.58       48.06      7.61 o 
   5  13  16        0.22       -6.46      8.79 o 
   6  13  16       26.02       13.23      7.62 o 
   7  13  16        0.31        7.82      8.18 o 
  -2  14  16       24.39       33.50      7.51 o 
  -1  14  16        2.01        1.96      5.00 o 
   0  14  16       38.69       44.59      7.64 o 
   1  14  16        0.12        4.18      6.02 o 
   2  14  16       54.08       66.83      8.76 o 
   3  14  16        2.03       -1.44      4.19 o 
   4  14  16       38.98       37.15      7.23 o 
   5  14  16        0.54        0.90      4.46 o 
   6  14  16       17.92       14.17      7.59 o 
  -1  15  16       13.33       15.90      6.21 o 
   0  15  16       17.29       16.05      6.34 o 
   1  15  16       26.48       30.48      7.22 o 
   2  15  16        7.42        4.08      5.15 o 
   3  15  16       31.63       17.88      5.87 o 
   4  15  16        1.00        5.66      6.42 o 
   5  15  16       20.01       17.61      8.43 o 
   1  16  16       29.71       19.59      6.40 o 
   2  16  16        2.15       -1.69      4.81 o 
   3  16  16       32.45       37.28     10.68 o 
   4  16  16        0.12        2.79      6.81 o 
   2  -2  17       25.58       21.70      5.01 o 
   0  -1  17       14.21       16.93      3.34 o 
   1  -1  17        9.79        6.53      3.00 o 
   2  -1  17       37.97       37.53     11.82 o 
   3  -1  17       13.62       14.85      3.88 o 
   4  -1  17       19.71       11.29      4.76 o 
  -1   0  17       31.63       24.29      3.85 o 
   0   0  17       14.13       11.41      4.38 o 
   1   0  17       76.31       75.74      5.50 o 
   2   0  17        2.97        4.70      2.76 o 
   3   0  17      127.31      126.89      7.26 o 
   4   0  17        9.33       11.26      4.41 o 
   5   0  17       61.93       46.56      7.24 o 
  -2   1  17        3.44        3.38      2.68 o 
   1   1  17      123.78      119.72      7.63 o 
   2   1  17       46.93       39.69      4.28 o 
   3   1  17       42.02       41.97     13.60 o 
   4   1  17       97.99       97.03      8.54 o 
   5   1  17        2.12        4.19      4.01 o 
   6   1  17       55.68       49.74      7.76 o 
   2   2  17      214.03      255.18     16.42 o 
   3   2  17       37.39       40.12      5.13 o 
   4   2  17       92.28       96.11      7.21 o 
   5   2  17       61.72       62.67      7.74 o 
   6   2  17       39.21       43.77      7.23 o 
  -3   3  17        0.15       -2.69      2.69 o 
   2   3  17       52.58       60.51      8.60 o 
   3   3  17       62.85       64.90      6.19 o 
   4   3  17       39.57       33.99      7.65 o 
   5   3  17       21.12        9.85      4.26 o 
   6   3  17       22.10       17.11      5.67 o 
   7   3  17       11.56        6.67      5.06 o 
  -3   4  17       84.33       87.68      6.26 o 
   2   4  17        0.09       -0.73      3.77 o 
   3   4  17       39.57       31.73      7.82 o 
   4   4  17        0.04        0.12      2.83 o 
   5   4  17       28.91       23.23      4.46 o 
   6   4  17        0.20       -1.02      3.90 o 
   7   4  17       15.40       16.27      6.03 o 
  -3   5  17       68.73       62.36      5.51 o 
  -2   5  17        1.12        3.40      5.19 o 
  -1   5  17       36.62       30.37     10.09 o 
   0   5  17        0.38        2.45      5.14 o 
   2   5  17        0.81       -0.41      2.07 o 
   3   5  17       38.40       40.17      4.37 o 
   4   5  17        0.43        1.24      2.89 o 
   5   5  17       20.06       14.81      4.33 o 
   6   5  17        7.43        0.18      4.14 o 
   7   5  17       11.29        3.78      4.59 o 
  -3   6  17       10.98       12.20      3.47 o 
  -2   6  17       10.59        6.44      3.09 o 
  -1   6  17        7.20       13.93      8.73 o 
   0   6  17       10.53       10.72      5.12 o 
   1   6  17        3.31        1.18      2.14 o 
   2   6  17       37.39       33.97      3.26 o 
   3   6  17        0.97        0.36      2.76 o 
   4   6  17       45.64       44.15      5.22 o 
   5   6  17        1.85       -1.38      3.37 o 
   6   6  17       20.58        6.46      4.54 o 
   7   6  17        6.48        1.01      4.58 o 
  -3   7  17        3.55        1.88      4.47 o 
  -2   7  17        9.95        3.57      3.16 o 
  -1   7  17        2.38        8.00      8.36 o 
   0   7  17       57.39       47.73      7.69 o 
   1   7  17        0.83       -3.64      3.64 o 
   2   7  17       70.48       63.93      7.02 o 
   3   7  17        8.36       10.05      2.78 o 
   4   7  17       33.47       30.37      4.16 o 
   5   7  17       10.17       12.99      3.75 o 
   6   7  17       23.11       21.44      5.95 o 
   7   7  17        6.05        4.42      5.11 o 
  -3   8  17        1.86        1.20      3.14 o 
  -2   8  17       32.30       31.46      4.62 o 
  -1   8  17       15.25       40.23     11.40 o 
   0   8  17       32.81       16.18      5.77 o 
   1   8  17       48.68       50.49      8.67 o 
   2   8  17       14.30       13.47      4.68 o 
   3   8  17       61.12       56.93      4.62 o 
   4   8  17        6.07        1.36      3.02 o 
   5   8  17       51.23       52.57      5.50 o 
   6   8  17        3.64        2.60      3.80 o 
   7   8  17       40.95       37.84      6.33 o 
  -3   9  17       13.57       15.26      7.63 o 
  -2   9  17       20.81       16.02      4.09 o 
  -1   9  17       50.20       42.18      7.68 o 
   0   9  17       19.30       20.71      6.18 o 
   1   9  17       89.44       94.33     10.01 o 
   2   9  17       11.77       12.41      4.70 o 
   3   9  17      134.53      135.74      9.50 o 
   4   9  17       18.00       21.35      3.95 o 
   5   9  17      134.34      146.21      8.53 o 
   6   9  17        0.41        1.44      3.92 o 
   7   9  17       69.48       67.88      7.65 o 
  -3  10  17       33.18       31.77      6.13 o 
  -2  10  17        0.05       -7.89      7.89 o 
  -1  10  17       66.80       55.68      8.44 o 
   0  10  17        1.64        3.05      4.61 o 
   1  10  17      112.52      131.86     11.71 o 
   2  10  17        5.83        4.02      5.02 o 
   3  10  17       90.35       76.54      7.61 o 
   4  10  17       28.60       25.06      6.62 o 
   5  10  17       50.14       49.47      5.64 o 
   6  10  17       32.36       27.60      8.55 o 
   7  10  17       17.46       16.97      7.56 o 
  -2  11  17       11.41        7.97      9.62 o 
  -1  11  17       52.11       44.64     11.43 o 
   0  11  17       35.78       27.44      6.67 o 
   1  11  17       60.24       49.64     18.57 o 
   2  11  17       74.59       67.95     10.10 o 
   3  11  17       49.03       46.99     10.16 o 
   4  11  17       94.47       88.30     10.03 o 
   5  11  17       10.01        6.15      7.85 o 
   6  11  17       56.40       42.35     10.49 o 
   7  11  17        1.60        3.58      7.66 o 
  -2  12  17       31.17       22.31      7.96 o 
  -1  12  17        0.89       -3.60      3.61 o 
   0  12  17       49.02       50.76      9.23 o 
   1  12  17        0.00        0.84      4.49 o 
   2  12  17       52.31       50.63      8.09 o 
   3  12  17        4.02        1.53      4.42 o 
   4  12  17       53.83       49.75      8.38 o 
   5  12  17        3.65        3.21      6.28 o 
   6  12  17       27.52       34.38      9.84 o 
  -1  13  17        7.70       11.89      4.84 o 
   0  13  17       39.89       48.59      7.77 o 
   1  13  17       21.19       29.29     16.00 o 
   2  13  17       43.01       46.82      7.93 o 
   3  13  17       29.19       21.68      7.82 o 
   4  13  17       14.28       18.99      6.59 o 
   5  13  17       25.18       29.94      9.45 o 
   6  13  17       10.83        8.36      8.01 o 
   0  14  17        0.16        1.02      4.64 o 
   1  14  17       18.85        7.23      4.51 o 
   2  14  17        1.16        5.71      4.37 o 
   3  14  17       16.03        8.50      4.17 o 
   4  14  17        0.34        3.92      5.49 o 
   5  14  17       12.80        7.62      6.52 o 
   1  15  17       12.23        7.83      4.94 o 
   2  15  17        6.87        2.39      5.08 o 
   3  15  17       10.05        8.16      5.57 o 
   4  15  17        5.53       15.18      6.78 o 
   1   1  18       29.37       26.93      3.86 o 
   2   1  18       16.76       10.47      4.32 o 
   3   1  18       47.03       45.73      5.83 o 
   4   1  18       14.54       13.38      4.49 o 
   2   2  18       10.93       13.80      3.28 o 
   3   2  18      152.82      147.28      8.30 o 
   4   2  18        0.06        0.88      3.42 o 
   5   2  18      153.25      167.00     10.89 o 
   2   3  18       36.23       35.82      3.99 o 
   3   3  18      119.35      122.12      7.39 o 
   4   3  18       49.13       53.00      6.35 o 
   5   3  18       32.46       28.81      5.87 o 
   2   4  18       70.91       71.84      4.60 o 
   3   4  18       24.12       18.18      6.56 o 
   4   4  18       51.34       49.39      6.31 o 
   5   4  18        4.67        2.69      4.06 o 
   6   4  18       23.42        8.23      5.14 o 
   2   5  18       18.09       18.07      3.09 o 
   3   5  18        0.37        1.72      5.47 o 
   4   5  18        5.69        5.15      3.66 o 
   5   5  18        1.34        0.26      3.58 o 
   6   5  18       12.22       18.36      5.65 o 
  -2   6  18       15.90       19.12      4.56 o 
  -1   6  18        1.92        4.13      5.16 o 
   0   6  18       16.90        7.67      5.17 o 
   1   6  18        6.33        6.69      2.60 o 
   2   6  18       19.07       23.56      4.46 o 
   3   6  18       19.89       25.03      4.08 o 
   4   6  18       25.79       23.51      4.41 o 
   5   6  18       17.94       16.77      5.20 o 
   6   6  18       10.31       13.18      5.39 o 
  -2   7  18        0.90        0.09      4.27 o 
  -1   7  18       12.84       24.30      6.60 o 
   0   7  18        1.82        2.58      4.45 o 
   1   7  18       18.96       15.22      5.72 o 
   2   7  18        0.59       -0.37      2.57 o 
   3   7  18       19.26       22.01      3.41 o 
   4   7  18        0.46        0.73      3.90 o 
   5   7  18       28.22       25.91      5.68 o 
   6   7  18        0.39        0.41      4.57 o 
  -2   8  18        0.43        1.44      4.72 o 
  -1   8  18       34.21       20.79      7.03 o 
   0   8  18        7.87        5.57      5.31 o 
   1   8  18       49.92       60.76      8.57 o 
   2   8  18       15.24       27.92     10.83 o 
   3   8  18       44.13       41.44      4.17 o 
   4   8  18       22.63       28.06      4.33 o 
   5   8  18       22.71       15.78      4.42 o 
   6   8  18       41.79       45.13      7.83 o 
  -2   9  18       18.37       16.55      4.31 o
[truncated: 3,552 more chars]
